# Supplementary material for: Methyl (3S,3′R)-1-methyl-2,2′′-dioxo-1′,2′,3′,5′,6′,7′,8′,8a′-octa­hydro­dispiro­[indoline-3,2′-indolizine-3′,3′′-indoline]-1′-carboxyl­ate
Source: Acta Crystallogr Sect E Struct Rep Online. 2012 Sep 8;68(Pt 10):o2901. doi: 10.1107/S1600536812037531 (PMC3470251; doi:10.1107/S1600536812037531)
Supplement: Supplementary file 1 [file e-68-o2901-sup1.cif]

##############################################################################
#                                                                            #
# This CIF contains the data in a paper accepted for publication in          #
# Acta Crystallographica Section E. It conforms to the requirements of       #
# Notes for Authors for Acta Crystallographica Section E, and has been       #
# peer reviewed under the auspices of the IUCr Commission on Journals.       #
#                                                                            #
# Full details of the Crystallographic Information File format               #
# are given in the paper "The Crystallographic Information File (CIF):       #
# a New Standard Archive File for Crystallography" by S. R. Hall, F. H.      #
# Allen and I. D. Brown [Acta Cryst. (1991), A47, 655-685].                  #
#                                                                            #
# The current version of the core CIF dictionary is obtainable from          #
# ftp://ftp.iucr.org/pub/cif_core.dic.                                       #
#                                                                            #
# Software is freely available for graphical display of the structure(s)     #
# in this CIF. For information consult the CIF software page                 #
# http://www.iucr.org/resources/cif/software.                                #
#                                                                            #
# This file may be used for bona fide research purposes within the           #
# scientific community so long as proper attribution is given to the journal # 
# article from which it was obtained.                                        #
#                                                                            #
##############################################################################
data_global
_audit_creation_method     SHELXL-97
_journal_date_recd_electronic     2012-08-04
_journal_date_accepted     2012-08-31
_journal_name_full     'Acta Crystallographica, Section E'
_journal_year     2012
_journal_volume     68
_journal_issue     10
_journal_page_first     o2901
_journal_page_last     o2901
_journal_paper_category     QO
_journal_paper_doi     10.1107/S1600536812037531
_journal_coeditor_code     ZL2499
_publ_contact_author_name     'A. SubbiahPandi'
_publ_contact_author_address
;
Department of Physics
Presidency College
Chennai 600 005
India
;
_publ_contact_author_email     'a_sp59@yahoo.in'
_publ_contact_author_fax     '044 091 2854 4894'
_publ_contact_author_phone     '044 091 22591061'
_publ_section_title
;\
Methyl
(3<i>S</i>,3'<i>R</i>)-1-methyl-2,2''-dioxo-1',2',3',5',6',7',8',8a'-\
octahydrodispiro[indoline-3,2'-indolizine-3',3''-indoline]-1'-carboxylate
;
loop_
    _publ_author_name
    _publ_author_address
    'G. Ganesh'
;
Department of Physics
S.M.K. Fomra Institute of Technology
Thaiyur
Chennai 603 103
India
;
    'Panneer Selvam Yuvaraj'
;
Industrial Chemistry Laboratory
Central Leather Research Institute
Adyar
Chennai 600 020
India
;
    'E. Govindan'
;
Department of Physics
Presidency College (Autonomous)
Chennai 600 005
India
;
    'Boreddy S. R. Reddy'
;
Industrial Chemistry Laboratory
Central Leather Research Institute
Adyar
Chennai 600 020
India
;
    'A. SubbiahPandi'
;
Department of Physics
Presidency College (Autonomous)
Chennai 600 005
India
;
data_I
_audit_creation_method     SHELXL-97
_chemical_name_systematic
;
Methyl (3<i>S</i>,3'<i>R</i>)-1-methyl-2,2''-dioxo-1',2',3',5',6',7',8',8a'-
octahydrodispiro[indoline-3,2'-indolizine-3',3''-indoline]-1'-carboxylate
;
_chemical_name_common     ?
_chemical_formula_moiety     'C25 H25 N3 O4'
_chemical_formula_sum     'C25 H25 N3 O4'
_chemical_formula_iupac     'C25 H25 N3 O4'
_chemical_formula_weight     431.48
_chemical_melting_point     ?
_symmetry_cell_setting     monoclinic
_symmetry_space_group_name_H-M     'P 21/n'
_symmetry_space_group_name_Hall     '-P 2yn'
loop_
    _symmetry_equiv_pos_as_xyz
    'x, y, z'
    '-x+1/2, y+1/2, -z+1/2'
    '-x, -y, -z'
    'x-1/2, -y-1/2, z-1/2'
_cell_length_a     10.0516(3)
_cell_length_b     17.9539(6)
_cell_length_c     12.4471(4)
_cell_angle_alpha     90.00
_cell_angle_beta     105.347(2)
_cell_angle_gamma     90.00
_cell_volume     2166.17(12)
_cell_formula_units_Z     4
_cell_measurement_reflns_used     6752
_cell_measurement_theta_min     2.0
_cell_measurement_theta_max     31.0
_cell_measurement_temperature     293(2)
_exptl_crystal_description     'Block'
_exptl_crystal_colour     'white crystalline'
_exptl_crystal_size_max     0.25
_exptl_crystal_size_mid     0.22
_exptl_crystal_size_min     0.19
_exptl_crystal_density_diffrn     1.323
_exptl_crystal_density_meas     ?
_exptl_crystal_density_method     'not measured'
_exptl_crystal_F_000     912
_exptl_absorpt_coefficient_mu     0.091
_exptl_absorpt_correction_type     multi-scan
_exptl_absorpt_process_details     '(SADABS; Sheldrick, 1996)'
_exptl_absorpt_correction_T_min     0.978
_exptl_absorpt_correction_T_max     0.983
_exptl_special_details     ?
_diffrn_ambient_temperature     293(2)
_diffrn_radiation_type     MoK\a
_diffrn_radiation_wavelength     0.71073
_diffrn_radiation_source     'fine-focus sealed tube'
_diffrn_radiation_monochromator     graphite
_diffrn_measurement_device_type     'Bruker APEXII CCD area-detector'
_diffrn_measurement_method     '\w and \f scans'
_diffrn_detector_area_resol_mean     ?
_diffrn_reflns_number     27282
_diffrn_reflns_av_R_equivalents     0.0328
_diffrn_reflns_av_sigmaI/netI     0.0368
_diffrn_reflns_theta_min     2.04
_diffrn_reflns_theta_max     30.99
_diffrn_reflns_theta_full     30.99
_diffrn_measured_fraction_theta_max     0.980
_diffrn_measured_fraction_theta_full     0.980
_diffrn_reflns_limit_h_min     -14
_diffrn_reflns_limit_h_max     14
_diffrn_reflns_limit_k_min     -25
_diffrn_reflns_limit_k_max     25
_diffrn_reflns_limit_l_min     -17
_diffrn_reflns_limit_l_max     17
_diffrn_standards_number     0
_diffrn_standards_interval_count     .
_diffrn_standards_interval_time     .
_diffrn_standards_decay_%     ?
_refine_special_details
;
Refinement of <i>F</i>^2^ against ALL reflections. The weighted <i>R</i>-factor
<i>wR</i> and goodness of fit <i>S</i> are based on <i>F</i>^2^, conventional
<i>R</i>-factors <i>R</i> are based on <i>F</i>, with <i>F</i> set to zero for
negative <i>F</i>^2^. The threshold expression of <i>F</i>^2^ >
\s(<i>F</i>^2^) is used only for calculating <i>R</i>-factors(gt) <i>etc</i>.
and is not relevant to the choice of reflections for refinement.
<i>R</i>-factors based on <i>F</i>^2^ are statistically about twice as large
as those based on <i>F</i>, and <i>R</i>- factors based on ALL data will be
even larger.
;
_reflns_number_total     6752
_reflns_number_gt     4374
_reflns_threshold_expression     I>2\s(I)
_refine_ls_structure_factor_coef     Fsqd
_refine_ls_matrix_type     full
_refine_ls_R_factor_all     0.0853
_refine_ls_R_factor_gt     0.0494
_refine_ls_wR_factor_gt     0.1223
_refine_ls_wR_factor_ref     0.1433
_refine_ls_goodness_of_fit_ref     1.029
_refine_ls_restrained_S_all     1.029
_refine_ls_number_reflns     6752
_refine_ls_number_parameters     291
_refine_ls_number_restraints     0
_refine_ls_hydrogen_treatment     constr
_refine_ls_weighting_scheme     calc
_refine_ls_weighting_details
         'calc w=1/[\s^2^(Fo^2^)+(0.0675P)^2^+0.2828P] where P=(Fo^2^+2Fc^2^)/3'
_atom_sites_solution_hydrogens     geom
_atom_sites_solution_primary     direct
_atom_sites_solution_secondary     difmap
_refine_ls_shift/su_max     0.000
_refine_ls_shift/su_mean     0.000
_refine_diff_density_max     0.226
_refine_diff_density_min     -0.241
_refine_ls_extinction_method     none
_refine_ls_extinction_coef     ?
loop_
    _atom_type_symbol
    _atom_type_description
    _atom_type_scat_dispersion_real
    _atom_type_scat_dispersion_imag
    _atom_type_scat_source
    'C' 'C' 0.0033 0.0016
                         'International Tables Vol C Tables 4.2.6.8 and 6.1.1.4'
    'H' 'H' 0.0000 0.0000
                         'International Tables Vol C Tables 4.2.6.8 and 6.1.1.4'
    'N' 'N' 0.0061 0.0033
                         'International Tables Vol C Tables 4.2.6.8 and 6.1.1.4'
    'O' 'O' 0.0106 0.0060
                         'International Tables Vol C Tables 4.2.6.8 and 6.1.1.4'
_computing_data_collection     'APEX2 (Bruker, 2008)'
_computing_cell_refinement     'SAINT (Bruker, 2008)'
_computing_data_reduction     'SAINT (Bruker, 2008)'
_computing_structure_solution     'SHELXS97 (Sheldrick, 2008)'
_computing_structure_refinement     'SHELXL97 (Sheldrick, 2008)'
_computing_molecular_graphics     'ORTEP-3 (Farrugia, 1997)'
_computing_publication_material
                            'SHELXL97 (Sheldrick, 2008) and PLATON (Spek, 2009)'
loop_
    _atom_site_type_symbol
    _atom_site_label
    _atom_site_fract_x
    _atom_site_fract_y
    _atom_site_fract_z
    _atom_site_U_iso_or_equiv
    _atom_site_adp_type
    _atom_site_calc_flag
    _atom_site_refinement_flags
    _atom_site_occupancy
    _atom_site_symmetry_multiplicity
    _atom_site_disorder_assembly
    _atom_site_disorder_group
    C C1 0.39509(15) 0.18055(7) 0.38847(13) 0.0389(3) Uani d . 1 1 . .
    H H1A 0.3661 0.1786 0.3077 0.047 Uiso calc R 1 1 . .
    H H1B 0.3520 0.1394 0.4172 0.047 Uiso calc R 1 1 . .
    C C2 0.55128(16) 0.17364(9) 0.42873(14) 0.0475(4) Uani d . 1 1 . .
    H H2A 0.5783 0.1691 0.5092 0.057 Uiso calc R 1 1 . .
    H H2B 0.5803 0.1288 0.3979 0.057 Uiso calc R 1 1 . .
    C C3 0.62352(16) 0.24026(9) 0.39500(16) 0.0528(4) Uani d . 1 1 . .
    H H3A 0.6072 0.2411 0.3146 0.063 Uiso calc R 1 1 . .
    H H3B 0.7222 0.2362 0.4279 0.063 Uiso calc R 1 1 . .
    C C4 0.57047(14) 0.31205(8) 0.43361(14) 0.0421(3) Uani d . 1 1 . .
    H H4A 0.5954 0.3137 0.5144 0.051 Uiso calc R 1 1 . .
    H H4B 0.6125 0.3545 0.4071 0.051 Uiso calc R 1 1 . .
    C C5 0.41569(13) 0.31611(7) 0.38920(11) 0.0312(3) Uani d . 1 1 . .
    H H5 0.3898 0.3183 0.3076 0.037 Uiso calc R 1 1 . .
    C C6 0.20445(12) 0.26486(7) 0.39870(10) 0.0296(3) Uani d . 1 1 . .
    C C7 0.19738(12) 0.35157(7) 0.42780(10) 0.0287(3) Uani d . 1 1 . .
    C C8 0.34676(13) 0.37893(7) 0.43616(11) 0.0314(3) Uani d . 1 1 . .
    H H8 0.3936 0.3815 0.5159 0.038 Uiso calc R 1 1 . .
    C C9 0.35351(14) 0.45585(7) 0.39114(14) 0.0411(3) Uani d . 1 1 . .
    C C11 0.14592(16) 0.18861(8) 0.56175(13) 0.0434(3) Uani d . 1 1 . .
    H H11 0.2242 0.2033 0.6161 0.052 Uiso calc R 1 1 . .
    C C12 0.04945(18) 0.14130(9) 0.58827(16) 0.0545(4) Uani d . 1 1 . .
    H H12 0.0624 0.1252 0.6613 0.065 Uiso calc R 1 1 . .
    C C13 -0.06500(17) 0.11821(9) 0.50720(17) 0.0571(5) Uani d . 1 1 . .
    H H13 -0.1290 0.0872 0.5268 0.068 Uiso calc R 1 1 . .
    C C14 -0.08675(15) 0.14005(8) 0.39767(15) 0.0475(4) Uani d . 1 1 . .
    H H14 -0.1628 0.1233 0.3428 0.057 Uiso calc R 1 1 . .
    C C15 0.00836(13) 0.18761(7) 0.37260(12) 0.0357(3) Uani d . 1 1 . .
    C C16 0.12326(13) 0.21318(7) 0.45356(11) 0.0332(3) Uani d . 1 1 . .
    C C17 0.12949(14) 0.25295(7) 0.27335(11) 0.0349(3) Uani d . 1 1 . .
    C C18 0.04727(17) 0.41569(8) 0.24454(12) 0.0447(3) Uani d . 1 1 . .
    H H18 0.1102 0.4081 0.2027 0.054 Uiso calc R 1 1 . .
    C C19 -0.07771(19) 0.45125(9) 0.19857(15) 0.0575(5) Uani d . 1 1 . .
    H H19 -0.0988 0.4670 0.1248 0.069 Uiso calc R 1 1 . .
    C C20 -0.17011(18) 0.46340(10) 0.25991(16) 0.0591(5) Uani d . 1 1 . .
    H H20 -0.2529 0.4873 0.2269 0.071 Uiso calc R 1 1 . .
    C C21 -0.14357(15) 0.44103(8) 0.36957(15) 0.0485(4) Uani d . 1 1 . .
    H H21 -0.2065 0.4495 0.4112 0.058 Uiso calc R 1 1 . .
    C C22 -0.01959(13) 0.40548(7) 0.41489(12) 0.0344(3) Uani d . 1 1 . .
    C C23 0.07557(13) 0.39205(7) 0.35351(11) 0.0325(3) Uani d . 1 1 . .
    C C24 0.16580(13) 0.35799(7) 0.54149(11) 0.0315(3) Uani d . 1 1 . .
    N N1 0.35207(10) 0.25114(6) 0.42717(9) 0.0302(2) Uani d . 1 1 . .
    N N2 0.01226(12) 0.21398(7) 0.26806(10) 0.0399(3) Uani d . 1 1 . .
    H H2C -0.0517 0.2065 0.2077 0.048 Uiso calc R 1 1 . .
    N N3 0.03374(11) 0.38133(6) 0.52466(10) 0.0349(3) Uani d . 1 1 . .
    O O1 0.38982(14) 0.45660(6) 0.29638(11) 0.0609(3) Uani d . 1 1 . .
    O O2 0.33032(14) 0.51090(6) 0.43692(13) 0.0672(4) Uani d . 1 1 . .
    O O3 0.16969(12) 0.27330(6) 0.19483(8) 0.0488(3) Uani d . 1 1 . .
    O O4 0.24468(10) 0.34408(6) 0.63171(8) 0.0432(2) Uani d . 1 1 . .
    C C25 -0.03937(16) 0.38432(10) 0.61061(14) 0.0509(4) Uani d . 1 1 . .
    H H25A 0.0221 0.3706 0.6809 0.076 Uiso calc R 1 1 . .
    H H25B -0.1159 0.3504 0.5924 0.076 Uiso calc R 1 1 . .
    H H25C -0.0727 0.4340 0.6154 0.076 Uiso calc R 1 1 . .
    C C10 0.4028(3) 0.52914(11) 0.2504(2) 0.0971(8) Uani d . 1 1 . .
    H H10A 0.3167 0.5553 0.2378 0.146 Uiso calc R 1 1 . .
    H H10B 0.4268 0.5236 0.1811 0.146 Uiso calc R 1 1 . .
    H H10C 0.4737 0.5569 0.3017 0.146 Uiso calc R 1 1 . .
loop_
    _atom_site_aniso_label
    _atom_site_aniso_U_11
    _atom_site_aniso_U_22
    _atom_site_aniso_U_33
    _atom_site_aniso_U_12
    _atom_site_aniso_U_13
    _atom_site_aniso_U_23
    C1 0.0442(8) 0.0309(6) 0.0414(8) 0.0046(6) 0.0107(6) -0.0048(6)
    C2 0.0450(8) 0.0427(8) 0.0523(9) 0.0141(6) 0.0088(7) -0.0067(7)
    C3 0.0377(8) 0.0529(9) 0.0708(11) 0.0085(7) 0.0194(8) -0.0090(8)
    C4 0.0315(7) 0.0413(7) 0.0546(9) 0.0007(6) 0.0134(6) -0.0045(7)
    C5 0.0314(6) 0.0300(6) 0.0329(7) 0.0007(5) 0.0099(5) -0.0019(5)
    C6 0.0296(6) 0.0300(6) 0.0278(6) -0.0002(5) 0.0050(5) -0.0023(5)
    C7 0.0267(6) 0.0308(6) 0.0269(6) 0.0012(5) 0.0042(5) -0.0024(5)
    C8 0.0281(6) 0.0311(6) 0.0345(7) -0.0006(5) 0.0072(5) -0.0050(5)
    C9 0.0332(7) 0.0304(7) 0.0605(10) -0.0013(5) 0.0137(7) -0.0040(6)
    C11 0.0428(8) 0.0429(8) 0.0431(8) -0.0014(6) 0.0086(6) 0.0068(6)
    C12 0.0558(10) 0.0529(9) 0.0585(11) 0.0014(8) 0.0218(8) 0.0191(8)
    C13 0.0422(9) 0.0482(9) 0.0847(14) -0.0038(7) 0.0235(9) 0.0130(9)
    C14 0.0323(7) 0.0394(8) 0.0696(11) -0.0032(6) 0.0114(7) -0.0023(7)
    C15 0.0296(6) 0.0304(6) 0.0457(8) 0.0032(5) 0.0073(6) -0.0040(6)
    C16 0.0320(6) 0.0295(6) 0.0371(7) -0.0001(5) 0.0077(5) -0.0007(5)
    C17 0.0362(7) 0.0333(6) 0.0312(7) 0.0025(5) 0.0021(5) -0.0042(5)
    C18 0.0539(9) 0.0390(8) 0.0361(8) 0.0001(6) 0.0031(7) 0.0017(6)
    C19 0.0641(11) 0.0469(9) 0.0455(9) 0.0034(8) -0.0136(8) 0.0082(7)
    C20 0.0417(9) 0.0468(9) 0.0727(13) 0.0083(7) -0.0129(8) 0.0059(8)
    C21 0.0304(7) 0.0407(8) 0.0698(11) 0.0028(6) 0.0053(7) 0.0004(8)
    C22 0.0288(6) 0.0293(6) 0.0423(8) -0.0009(5) 0.0046(6) -0.0011(5)
    C23 0.0308(6) 0.0299(6) 0.0333(7) 0.0006(5) 0.0020(5) -0.0005(5)
    C24 0.0306(6) 0.0311(6) 0.0319(7) 0.0016(5) 0.0067(5) -0.0028(5)
    N1 0.0283(5) 0.0279(5) 0.0333(6) 0.0015(4) 0.0061(4) -0.0021(4)
    N2 0.0341(6) 0.0414(6) 0.0375(6) -0.0029(5) -0.0020(5) -0.0079(5)
    N3 0.0319(6) 0.0375(6) 0.0366(6) 0.0026(5) 0.0115(5) -0.0006(5)
    O1 0.0904(9) 0.0347(6) 0.0664(8) -0.0031(6) 0.0362(7) 0.0076(5)
    O2 0.0742(8) 0.0343(6) 0.1035(11) 0.0019(5) 0.0418(8) -0.0131(6)
    O3 0.0554(6) 0.0600(7) 0.0290(5) -0.0038(5) 0.0078(5) -0.0021(5)
    O4 0.0426(6) 0.0548(6) 0.0282(5) 0.0092(5) 0.0024(4) -0.0019(4)
    C25 0.0466(9) 0.0592(10) 0.0551(10) 0.0026(7) 0.0280(8) -0.0015(8)
    C10 0.149(2) 0.0460(11) 0.110(2) -0.0063(13) 0.0586(18) 0.0246(12)
_geom_special_details
;
All e.s.d.'s (except the e.s.d. in the dihedral angle between two l.s. planes)
are estimated using the full covariance matrix. The cell e.s.d.'s are taken
into account individually in the estimation of e.s.d.'s in distances, angles
and torsion angles; correlations between e.s.d.'s in cell parameters are only
used when they are defined by crystal symmetry. An approximate (isotropic)
treatment of cell e.s.d.'s is used for estimating e.s.d.'s involving l.s.
planes.
;
loop_
    _geom_bond_atom_site_label_1
    _geom_bond_atom_site_label_2
    _geom_bond_site_symmetry_2
    _geom_bond_distance
    _geom_bond_publ_flag
    C1 N1 . 1.4613(16) ?
    C1 C2 . 1.521(2) ?
    C1 H1A . 0.9700 ?
    C1 H1B . 0.9700 ?
    C2 C3 . 1.515(2) ?
    C2 H2A . 0.9700 ?
    C2 H2B . 0.9700 ?
    C3 C4 . 1.521(2) ?
    C3 H3A . 0.9700 ?
    C3 H3B . 0.9700 ?
    C4 C5 . 1.5087(19) ?
    C4 H4A . 0.9700 ?
    C4 H4B . 0.9700 ?
    C5 N1 . 1.4672(15) ?
    C5 C8 . 1.5193(16) ?
    C5 H5 . 0.9800 ?
    C6 N1 . 1.4525(15) ?
    C6 C16 . 1.5126(17) ?
    C6 C17 . 1.5574(19) ?
    C6 C7 . 1.6041(17) ?
    C7 C23 . 1.5109(18) ?
    C7 C24 . 1.5344(17) ?
    C7 C8 . 1.5569(17) ?
    C8 C9 . 1.4987(18) ?
    C8 H8 . 0.9800 ?
    C9 O2 . 1.1942(17) ?
    C9 O1 . 1.3237(19) ?
    C11 C16 . 1.378(2) ?
    C11 C12 . 1.393(2) ?
    C11 H11 . 0.9300 ?
    C12 C13 . 1.378(3) ?
    C12 H12 . 0.9300 ?
    C13 C14 . 1.379(3) ?
    C13 H13 . 0.9300 ?
    C14 C15 . 1.3778(19) ?
    C14 H14 . 0.9300 ?
    C15 C16 . 1.394(2) ?
    C15 N2 . 1.3949(19) ?
    C17 O3 . 1.2087(17) ?
    C17 N2 . 1.3570(18) ?
    C18 C23 . 1.3772(19) ?
    C18 C19 . 1.390(2) ?
    C18 H18 . 0.9300 ?
    C19 C20 . 1.367(3) ?
    C19 H19 . 0.9300 ?
    C20 C21 . 1.380(3) ?
    C20 H20 . 0.9300 ?
    C21 C22 . 1.3807(19) ?
    C21 H21 . 0.9300 ?
    C22 C23 . 1.3942(18) ?
    C22 N3 . 1.3980(18) ?
    C24 O4 . 1.2169(16) ?
    C24 N3 . 1.3543(16) ?
    N2 H2C . 0.8600 ?
    N3 C25 . 1.4503(17) ?
    O1 C10 . 1.442(2) ?
    C25 H25A . 0.9600 ?
    C25 H25B . 0.9600 ?
    C25 H25C . 0.9600 ?
    C10 H10A . 0.9600 ?
    C10 H10B . 0.9600 ?
    C10 H10C . 0.9600 ?
loop_
    _geom_angle_atom_site_label_1
    _geom_angle_atom_site_label_2
    _geom_angle_atom_site_label_3
    _geom_angle_site_symmetry_1
    _geom_angle_site_symmetry_3
    _geom_angle
    _geom_angle_publ_flag
    N1 C1 C2 . . 109.38(11) ?
    N1 C1 H1A . . 109.8 ?
    C2 C1 H1A . . 109.8 ?
    N1 C1 H1B . . 109.8 ?
    C2 C1 H1B . . 109.8 ?
    H1A C1 H1B . . 108.2 ?
    C3 C2 C1 . . 111.89(13) ?
    C3 C2 H2A . . 109.2 ?
    C1 C2 H2A . . 109.2 ?
    C3 C2 H2B . . 109.2 ?
    C1 C2 H2B . . 109.2 ?
    H2A C2 H2B . . 107.9 ?
    C2 C3 C4 . . 110.35(12) ?
    C2 C3 H3A . . 109.6 ?
    C4 C3 H3A . . 109.6 ?
    C2 C3 H3B . . 109.6 ?
    C4 C3 H3B . . 109.6 ?
    H3A C3 H3B . . 108.1 ?
    C5 C4 C3 . . 109.82(12) ?
    C5 C4 H4A . . 109.7 ?
    C3 C4 H4A . . 109.7 ?
    C5 C4 H4B . . 109.7 ?
    C3 C4 H4B . . 109.7 ?
    H4A C4 H4B . . 108.2 ?
    N1 C5 C4 . . 109.79(11) ?
    N1 C5 C8 . . 100.62(9) ?
    C4 C5 C8 . . 115.22(11) ?
    N1 C5 H5 . . 110.3 ?
    C4 C5 H5 . . 110.3 ?
    C8 C5 H5 . . 110.3 ?
    N1 C6 C16 . . 115.10(10) ?
    N1 C6 C17 . . 114.40(10) ?
    C16 C6 C17 . . 101.08(10) ?
    N1 C6 C7 . . 102.30(9) ?
    C16 C6 C7 . . 115.59(10) ?
    C17 C6 C7 . . 108.71(10) ?
    C23 C7 C24 . . 101.32(10) ?
    C23 C7 C8 . . 120.00(11) ?
    C24 C7 C8 . . 110.24(10) ?
    C23 C7 C6 . . 113.94(10) ?
    C24 C7 C6 . . 108.26(10) ?
    C8 C7 C6 . . 102.82(9) ?
    C9 C8 C5 . . 118.03(11) ?
    C9 C8 C7 . . 113.84(10) ?
    C5 C8 C7 . . 105.66(10) ?
    C9 C8 H8 . . 106.2 ?
    C5 C8 H8 . . 106.2 ?
    C7 C8 H8 . . 106.2 ?
    O2 C9 O1 . . 123.47(14) ?
    O2 C9 C8 . . 123.39(15) ?
    O1 C9 C8 . . 113.14(12) ?
    C16 C11 C12 . . 118.79(15) ?
    C16 C11 H11 . . 120.6 ?
    C12 C11 H11 . . 120.6 ?
    C13 C12 C11 . . 120.57(16) ?
    C13 C12 H12 . . 119.7 ?
    C11 C12 H12 . . 119.7 ?
    C12 C13 C14 . . 121.43(15) ?
    C12 C13 H13 . . 119.3 ?
    C14 C13 H13 . . 119.3 ?
    C15 C14 C13 . . 117.52(15) ?
    C15 C14 H14 . . 121.2 ?
    C13 C14 H14 . . 121.2 ?
    C14 C15 C16 . . 122.15(14) ?
    C14 C15 N2 . . 127.88(14) ?
    C16 C15 N2 . . 109.88(12) ?
    C11 C16 C15 . . 119.47(13) ?
    C11 C16 C6 . . 131.94(12) ?
    C15 C16 C6 . . 108.57(12) ?
    O3 C17 N2 . . 126.05(13) ?
    O3 C17 C6 . . 126.30(12) ?
    N2 C17 C6 . . 107.64(11) ?
    C23 C18 C19 . . 118.39(15) ?
    C23 C18 H18 . . 120.8 ?
    C19 C18 H18 . . 120.8 ?
    C20 C19 C18 . . 121.13(16) ?
    C20 C19 H19 . . 119.4 ?
    C18 C19 H19 . . 119.4 ?
    C19 C20 C21 . . 121.61(15) ?
    C19 C20 H20 . . 119.2 ?
    C21 C20 H20 . . 119.2 ?
    C20 C21 C22 . . 117.14(15) ?
    C20 C21 H21 . . 121.4 ?
    C22 C21 H21 . . 121.4 ?
    C21 C22 C23 . . 122.14(14) ?
    C21 C22 N3 . . 127.87(13) ?
    C23 C22 N3 . . 109.91(11) ?
    C18 C23 C22 . . 119.57(13) ?
    C18 C23 C7 . . 132.35(12) ?
    C22 C23 C7 . . 108.08(11) ?
    O4 C24 N3 . . 125.36(12) ?
    O4 C24 C7 . . 126.32(11) ?
    N3 C24 C7 . . 108.31(11) ?
    C6 N1 C1 . . 116.04(10) ?
    C6 N1 C5 . . 106.90(10) ?
    C1 N1 C5 . . 113.03(10) ?
    C17 N2 C15 . . 111.60(11) ?
    C17 N2 H2C . . 124.2 ?
    C15 N2 H2C . . 124.2 ?
    C24 N3 C22 . . 110.72(11) ?
    C24 N3 C25 . . 124.37(13) ?
    C22 N3 C25 . . 124.84(12) ?
    C9 O1 C10 . . 115.98(15) ?
    N3 C25 H25A . . 109.5 ?
    N3 C25 H25B . . 109.5 ?
    H25A C25 H25B . . 109.5 ?
    N3 C25 H25C . . 109.5 ?
    H25A C25 H25C . . 109.5 ?
    H25B C25 H25C . . 109.5 ?
    O1 C10 H10A . . 109.5 ?
    O1 C10 H10B . . 109.5 ?
    H10A C10 H10B . . 109.5 ?
    O1 C10 H10C . . 109.5 ?
    H10A C10 H10C . . 109.5 ?
    H10B C10 H10C . . 109.5 ?
loop_
    _geom_torsion_atom_site_label_1
    _geom_torsion_atom_site_label_2
    _geom_torsion_atom_site_label_3
    _geom_torsion_atom_site_label_4
    _geom_torsion_site_symmetry_1
    _geom_torsion_site_symmetry_2
    _geom_torsion_site_symmetry_3
    _geom_torsion_site_symmetry_4
    _geom_torsion
    _geom_torsion_publ_flag
    N1 C1 C2 C3 . . . . -54.22(17) ?
    C1 C2 C3 C4 . . . . 53.92(19) ?
    C2 C3 C4 C5 . . . . -55.34(18) ?
    C3 C4 C5 N1 . . . . 58.10(15) ?
    C3 C4 C5 C8 . . . . 170.81(12) ?
    N1 C6 C7 C23 . . . . 147.66(10) ?
    C16 C6 C7 C23 . . . . -86.48(13) ?
    C17 C6 C7 C23 . . . . 26.31(14) ?
    N1 C6 C7 C24 . . . . -100.46(11) ?
    C16 C6 C7 C24 . . . . 25.40(14) ?
    C17 C6 C7 C24 . . . . 138.19(10) ?
    N1 C6 C7 C8 . . . . 16.20(11) ?
    C16 C6 C7 C8 . . . . 142.06(11) ?
    C17 C6 C7 C8 . . . . -105.16(11) ?
    N1 C5 C8 C9 . . . . -163.80(11) ?
    C4 C5 C8 C9 . . . . 78.22(16) ?
    N1 C5 C8 C7 . . . . -35.14(12) ?
    C4 C5 C8 C7 . . . . -153.12(11) ?
    C23 C7 C8 C9 . . . . 15.14(16) ?
    C24 C7 C8 C9 . . . . -101.89(13) ?
    C6 C7 C8 C9 . . . . 142.87(11) ?
    C23 C7 C8 C5 . . . . -115.95(12) ?
    C24 C7 C8 C5 . . . . 127.02(11) ?
    C6 C7 C8 C5 . . . . 11.78(12) ?
    C5 C8 C9 O2 . . . . -163.28(14) ?
    C7 C8 C9 O2 . . . . 72.00(19) ?
    C5 C8 C9 O1 . . . . 15.76(18) ?
    C7 C8 C9 O1 . . . . -108.95(14) ?
    C16 C11 C12 C13 . . . . 1.4(2) ?
    C11 C12 C13 C14 . . . . 1.0(3) ?
    C12 C13 C14 C15 . . . . -1.8(2) ?
    C13 C14 C15 C16 . . . . 0.2(2) ?
    C13 C14 C15 N2 . . . . 176.36(14) ?
    C12 C11 C16 C15 . . . . -2.9(2) ?
    C12 C11 C16 C6 . . . . 178.76(14) ?
    C14 C15 C16 C11 . . . . 2.1(2) ?
    N2 C15 C16 C11 . . . . -174.62(12) ?
    C14 C15 C16 C6 . . . . -179.17(12) ?
    N2 C15 C16 C6 . . . . 4.08(14) ?
    N1 C6 C16 C11 . . . . 45.73(19) ?
    C17 C6 C16 C11 . . . . 169.56(14) ?
    C7 C6 C16 C11 . . . . -73.29(18) ?
    N1 C6 C16 C15 . . . . -132.75(11) ?
    C17 C6 C16 C15 . . . . -8.92(13) ?
    C7 C6 C16 C15 . . . . 108.23(12) ?
    N1 C6 C17 O3 . . . . -43.25(18) ?
    C16 C6 C17 O3 . . . . -167.55(14) ?
    C7 C6 C17 O3 . . . . 70.37(16) ?
    N1 C6 C17 N2 . . . . 135.32(11) ?
    C16 C6 C17 N2 . . . . 11.02(13) ?
    C7 C6 C17 N2 . . . . -111.06(11) ?
    C23 C18 C19 C20 . . . . 0.7(2) ?
    C18 C19 C20 C21 . . . . 0.0(3) ?
    C19 C20 C21 C22 . . . . -0.2(2) ?
    C20 C21 C22 C23 . . . . -0.3(2) ?
    C20 C21 C22 N3 . . . . 176.32(14) ?
    C19 C18 C23 C22 . . . . -1.2(2) ?
    C19 C18 C23 C7 . . . . 179.05(14) ?
    C21 C22 C23 C18 . . . . 1.0(2) ?
    N3 C22 C23 C18 . . . . -176.14(12) ?
    C21 C22 C23 C7 . . . . -179.20(12) ?
    N3 C22 C23 C7 . . . . 3.66(15) ?
    C24 C7 C23 C18 . . . . 170.03(14) ?
    C8 C7 C23 C18 . . . . 48.5(2) ?
    C6 C7 C23 C18 . . . . -73.96(18) ?
    C24 C7 C23 C22 . . . . -9.74(13) ?
    C8 C7 C23 C22 . . . . -131.27(12) ?
    C6 C7 C23 C22 . . . . 106.27(12) ?
    C23 C7 C24 O4 . . . . -167.64(13) ?
    C8 C7 C24 O4 . . . . -39.52(17) ?
    C6 C7 C24 O4 . . . . 72.24(16) ?
    C23 C7 C24 N3 . . . . 12.89(13) ?
    C8 C7 C24 N3 . . . . 141.01(11) ?
    C6 C7 C24 N3 . . . . -107.23(11) ?
    C16 C6 N1 C1 . . . . 66.27(14) ?
    C17 C6 N1 C1 . . . . -50.20(15) ?
    C7 C6 N1 C1 . . . . -167.55(10) ?
    C16 C6 N1 C5 . . . . -166.61(10) ?
    C17 C6 N1 C5 . . . . 76.93(12) ?
    C7 C6 N1 C5 . . . . -40.43(11) ?
    C2 C1 N1 C6 . . . . -177.87(11) ?
    C2 C1 N1 C5 . . . . 58.12(15) ?
    C4 C5 N1 C6 . . . . 170.13(10) ?
    C8 C5 N1 C6 . . . . 48.25(12) ?
    C4 C5 N1 C1 . . . . -60.98(14) ?
    C8 C5 N1 C1 . . . . 177.14(10) ?
    O3 C17 N2 C15 . . . . 169.09(14) ?
    C6 C17 N2 C15 . . . . -9.49(14) ?
    C14 C15 N2 C17 . . . . -172.88(13) ?
    C16 C15 N2 C17 . . . . 3.64(15) ?
    O4 C24 N3 C22 . . . . 168.88(13) ?
    C7 C24 N3 C22 . . . . -11.64(14) ?
    O4 C24 N3 C25 . . . . -8.2(2) ?
    C7 C24 N3 C25 . . . . 171.31(12) ?
    C21 C22 N3 C24 . . . . -171.74(14) ?
    C23 C22 N3 C24 . . . . 5.19(15) ?
    C21 C22 N3 C25 . . . . 5.3(2) ?
    C23 C22 N3 C25 . . . . -177.78(13) ?
    O2 C9 O1 C10 . . . . 1.1(3) ?
    C8 C9 O1 C10 . . . . -177.99(17) ?
loop_
    _geom_hbond_atom_site_label_D
    _geom_hbond_atom_site_label_H
    _geom_hbond_atom_site_label_A
    _geom_hbond_site_symmetry_A
    _geom_hbond_distance_DH
    _geom_hbond_distance_HA
    _geom_hbond_distance_DA
    _geom_hbond_angle_DHA
    N2 H2C O4 4_565 0.86 2.21 2.9639(15) 146.3
    C2 H2A O3 4_666 0.97 2.48 3.348(2) 149.5
    C25 H25C Cg6 3_566 0.96 2.81 3.5617(19) 135
