# Supplementary material for: Methyl (3S,3′R)-1-methyl-2,2′′-dioxo-1′,2′,3′,5′,6′,7′,8′,8a′-octa­hydro­dispiro­[indoline-3,2′-indolizine-3′,3′′-indoline]-1′-carboxyl­ate
Source: Acta Crystallogr Sect E Struct Rep Online. 2012 Sep 8;68(Pt 10):o2901. doi: 10.1107/S1600536812037531 (PMC3470251; doi:10.1107/S1600536812037531)
Supplement: Supplementary file 2 [file e-68-o2901-Isup2.hkl]

#
# h,k,l, Fc-squared, Fo-squared, sigma(Fo-squared) and status flag
#
data_I
_shelx_title ' SUBBIAHPANDIYR6 in P2(1)/n'
_shelx_refln_list_code          4
_shelx_F_calc_maximum      171.04
_exptl_crystal_F_000       912.00
_reflns_d_resolution_high  0.6902
 
loop_
 _symmetry_equiv_pos_as_xyz
 'x, y, z'
 '-x+1/2, y+1/2, -z+1/2'
 '-x, -y, -z'
 'x-1/2, -y-1/2, z-1/2'
 
_cell_length_a    10.0516
_cell_length_b    17.9539
_cell_length_c    12.4471
_cell_angle_alpha  90.000
_cell_angle_beta  105.347
_cell_angle_gamma  90.000
 
_shelx_F_squared_multiplier     1.000
 
loop_
 _refln_index_h
 _refln_index_k
 _refln_index_l
 _refln_F_squared_calc
 _refln_F_squared_meas
 _refln_F_squared_sigma
 _refln_observed_status
   2   0   0    10026.04     9254.83    175.29 o
   4   0   0     9138.19     9283.55    272.84 o
   6   0   0      344.52      406.49     10.76 o
   8   0   0        0.04        2.42      4.70 o
  10   0   0      229.19      174.25      6.57 o
  12   0   0       24.09       34.59     13.37 o
   1   1   0       25.64       24.98      1.33 o
   2   1   0     4928.95     4978.37     46.96 o
   3   1   0     1658.57     1864.48     20.63 o
   4   1   0      294.89      264.77      5.51 o
   5   1   0     1005.46     1116.74     14.64 o
   6   1   0     1056.37     1099.22     16.78 o
   7   1   0       85.93       78.40      2.90 o
   8   1   0       63.33       51.80      4.31 o
   9   1   0       26.63       24.34      3.92 o
  10   1   0      101.02       64.62      3.23 o
  11   1   0        4.54        7.63      2.00 o
  12   1   0        9.87        7.49      2.08 o
  13   1   0       38.71       43.91      9.89 o
   0   2   0    11365.74     8339.03    121.86 o
   1   2   0     6301.90     6200.42     44.04 o
   2   2   0        0.00       -0.36      0.36 o
   3   2   0        0.77       -0.38      0.38 o
   4   2   0        0.16        0.06      0.59 o
   5   2   0      327.10      379.16      5.86 o
   6   2   0       14.43       14.85      1.14 o
   7   2   0        0.16        0.31      1.24 o
   8   2   0      228.10      227.52      6.41 o
   9   2   0      146.47      135.99      6.98 o
  10   2   0       53.80       54.20      2.81 o
  11   2   0      147.73      146.54      4.87 o
  12   2   0       10.49       14.30      2.31 o
  13   2   0        0.01        9.35      6.37 o
   1   3   0      136.13      158.83      1.95 o
   2   3   0    14122.38    13544.98     99.30 o
   3   3   0     2394.67     2494.80     20.93 o
   4   3   0      667.45      772.81      7.99 o
   5   3   0      553.23      680.22      8.54 o
   6   3   0      445.13      452.61      7.08 o
   7   3   0       10.59       11.88      1.42 o
   8   3   0       53.61       58.00      3.65 o
   9   3   0        5.49        5.75      1.81 o
  10   3   0      121.76      103.09      3.87 o
  11   3   0       23.31       29.03      2.58 o
  12   3   0        0.04        0.75      3.50 o
  13   3   0      112.82      117.61     13.57 o
   0   4   0      519.36      499.75      6.25 o
   1   4   0     1692.79     1744.32     15.73 o
   2   4   0     7976.74     8173.71     60.22 o
   3   4   0     1965.94     2171.39     17.61 o
   4   4   0     4380.59     4355.73     40.23 o
   5   4   0       56.16       46.22      1.67 o
   6   4   0     1258.88     1193.17     15.08 o
   7   4   0       99.32      112.02      3.27 o
   8   4   0      510.79      450.54     10.64 o
   9   4   0       97.35       99.74      5.07 o
  10   4   0       51.45       52.34      3.02 o
  11   4   0       17.72       17.48      2.44 o
  12   4   0       28.72       20.64      3.41 o
  13   4   0       11.12       14.94      7.96 o
   1   5   0    14150.02    13887.41    111.25 o
   2   5   0      429.70      437.27      4.45 o
   3   5   0     2525.67     2623.28     22.06 o
   4   5   0       28.62       29.25      1.59 o
   5   5   0      140.65      140.60      2.65 o
   6   5   0      151.84      137.79      3.69 o
   7   5   0      158.54      167.35      4.22 o
   8   5   0      391.89      359.98      9.53 o
   9   5   0       13.32       16.62      2.90 o
  10   5   0       18.53       17.63      2.32 o
  11   5   0        2.89        7.70      2.77 o
  12   5   0       45.25       51.84      4.53 o
  13   5   0        7.71       13.09      9.84 o
   0   6   0      157.60      156.24      3.15 o
   1   6   0     5508.88     5737.27     44.46 o
   2   6   0      243.19      228.59      3.28 o
   3   6   0     1260.02     1359.15     12.88 o
   4   6   0      215.56      276.74      4.05 o
   5   6   0       14.20       15.08      1.23 o
   6   6   0      544.39      584.48      7.35 o
   7   6   0       25.66       26.66      2.16 o
   8   6   0       99.51      100.24      5.34 o
   9   6   0        0.01       -3.23      3.92 o
  10   6   0       27.36       28.62      2.79 o
  11   6   0       47.50       54.83      4.47 o
  12   6   0      107.14      126.13     16.90 o
  13   6   0       13.06       28.27     11.53 o
   1   7   0       98.34      105.28      2.28 o
   2   7   0     1777.20     1837.22     17.10 o
   3   7   0      524.19      539.44      6.21 o
   4   7   0        0.84        6.37      1.03 o
   5   7   0      142.62      142.12      2.95 o
   6   7   0      367.92      340.18      6.84 o
   7   7   0      111.77      109.95      5.19 o
   8   7   0      283.71      268.04     10.13 o
   9   7   0       91.92       89.22      6.20 o
  10   7   0        0.01       -0.09      2.58 o
  11   7   0        0.51        5.32      7.77 o
  12   7   0       23.05       35.10     11.18 o
  13   7   0        4.06       24.19     10.99 o
   0   8   0     1092.47     1178.33     20.33 o
   1   8   0       71.23       70.61      2.20 o
   2   8   0      788.42      936.83      9.92 o
   3   8   0      397.00      393.31      5.54 o
   4   8   0        0.43       -0.31      0.96 o
   5   8   0       97.94       89.46      2.96 o
   6   8   0      336.65      349.52      5.68 o
   7   8   0       91.76       96.80      3.30 o
   8   8   0       92.21       92.49     13.81 o
   9   8   0      132.97      157.41     15.29 o
  10   8   0       54.94       66.50      5.60 o
  11   8   0       39.28       34.83     10.70 o
  12   8   0       27.83       39.32     12.23 o
  13   8   0       19.67       29.91     12.60 o
   1   9   0       41.06       46.90      1.98 o
   2   9   0       39.08       37.74      1.79 o
   3   9   0      306.87      321.64      5.00 o
   4   9   0      252.41      292.30      4.86 o
   5   9   0        2.01        5.50      1.27 o
   6   9   0       74.27       63.05      2.33 o
   7   9   0       25.31       22.29      2.12 o
   8   9   0       64.99       48.30      8.95 o
   9   9   0        1.89        7.34      6.10 o
  10   9   0       31.54       20.08      9.19 o
  11   9   0        3.07       12.42      8.20 o
  12   9   0       96.06       87.43     15.43 o
  13   9   0        0.73       10.91     10.64 o
   0  10   0     1319.69     1360.97     23.81 o
   1  10   0      725.52      726.37     10.26 o
   2  10   0     3049.75     3285.90     33.82 o
   3  10   0      101.92      107.24      2.77 o
   4  10   0     1097.32     1138.72     13.82 o
   5  10   0      419.45      426.10      6.41 o
   6  10   0        0.87        4.42      1.47 o
   7  10   0        0.93        0.96      2.44 o
   8  10   0       14.11        5.22      2.55 o
   9  10   0        0.17       -3.04      5.21 o
  10  10   0       34.87       19.94      8.65 o
  11  10   0        2.03        1.59      7.20 o
  12  10   0       11.06       21.55     10.78 o
   1  11   0       84.29       95.68      3.65 o
   2  11   0       31.02       31.06      4.03 o
   3  11   0     1248.83     1289.26     14.19 o
   4  11   0       58.01       62.92      2.77 o
   5  11   0      558.37      576.86      8.65 o
   6  11   0      112.33       97.63      4.01 o
   7  11   0        0.92       -0.35      2.13 o
   8  11   0        6.19        6.73      3.80 o
   9  11   0       33.85       47.46     10.16 o
  10  11   0        0.13        4.97      7.36 o
  11  11   0       39.34       55.23     12.66 o
  12  11   0        0.04       -7.93      7.93 o
   0  12   0      572.67      547.76     12.63 o
   1  12   0     1855.61     1860.55     22.62 o
   2  12   0      466.15      448.76     12.94 o
   3  12   0      188.60      209.05      4.41 o
   4  12   0       99.97      104.21      3.50 o
   5  12   0      236.15      230.80      6.24 o
   6  12   0        9.36        9.03      2.38 o
   7  12   0       31.78       29.51      3.28 o
   8  12   0       11.22        3.51      3.22 o
   9  12   0        0.01        1.72      6.40 o
  10  12   0        2.96       10.86      7.44 o
  11  12   0       27.30       15.51     10.13 o
  12  12   0       16.90        6.53      9.46 o
   1  13   0      554.75      563.57      9.45 o
   2  13   0      281.72      285.61      6.35 o
   3  13   0      759.01      716.18     10.26 o
   4  13   0       33.44       27.82      4.18 o
   5  13   0        8.30        3.39      2.45 o
   6  13   0        8.97        3.30      2.22 o
   7  13   0       27.73       30.34      4.32 o
   8  13   0       37.43       35.79      4.88 o
   9  13   0        1.53        4.78      6.85 o
  10  13   0       19.35       21.74      9.25 o
  11  13   0        1.49        0.24      8.14 o
  12  13   0       58.78       81.03     15.67 o
   0  14   0     1262.37     1251.05     24.12 o
   1  14   0      177.57      187.22      5.33 o
   2  14   0      393.66      435.14      8.35 o
   3  14   0       64.01       54.21      3.26 o
   4  14   0      415.29      370.96      7.80 o
   5  14   0       30.43       30.93      2.91 o
   6  14   0       56.31       51.45      3.36 o
   7  14   0        1.80        1.20      2.82 o
   8  14   0        3.03        3.02      3.77 o
   9  14   0        0.94        9.27      7.36 o
  10  14   0       23.77       35.29     10.78 o
  11  14   0        5.42       -1.21      8.55 o
   1  15   0      639.75      687.83     11.45 o
   2  15   0     1493.81     1450.63     18.04 o
   3  15   0        0.01        0.28      1.99 o
   4  15   0      143.70      136.17      4.95 o
   5  15   0       37.49       47.21      3.57 o
   6  15   0       26.15       22.36      3.19 o
   7  15   0       36.10       33.02      3.77 o
   8  15   0       27.21       25.75      4.43 o
   9  15   0        0.55        3.29      4.58 o
  10  15   0       11.56       11.83      8.84 o
  11  15   0        2.31       -1.41      9.45 o
   0  16   0      267.84      271.23     12.59 o
   1  16   0      279.04      275.37      6.95 o
   2  16   0       73.31       72.04      3.93 o
   3  16   0      135.58      132.87      5.03 o
   4  16   0      335.29      325.55      7.74 o
   5  16   0        3.40        3.62      2.32 o
   6  16   0        0.51        0.99      2.47 o
   7  16   0        2.59        4.88      3.09 o
   8  16   0        0.19        0.88      2.85 o
   9  16   0       23.90       19.10      5.82 o
  10  16   0       33.78       36.09     14.30 o
  11  16   0        0.05        3.55      9.30 o
   1  17   0      129.42      129.29      5.67 o
   2  17   0       92.42       98.87      5.77 o
   3  17   0       10.84       12.18      2.96 o
   4  17   0        4.90        9.62      2.64 o
   5  17   0      104.81      100.41      4.80 o
   6  17   0        0.06       -1.00      2.56 o
   7  17   0        6.92        1.18      3.03 o
   8  17   0       62.75       62.60      5.08 o
   9  17   0       42.52       43.63      7.35 o
  10  17   0        6.05        2.29      5.55 o
   0  18   0       52.50       48.15      6.87 o
   1  18   0        7.32       10.20      3.13 o
   2  18   0        0.19        2.77      2.37 o
   3  18   0       37.12       36.21      3.60 o
   4  18   0       37.81       39.03      4.97 o
   5  18   0       31.60       34.22      4.21 o
   6  18   0        7.76        7.22      3.07 o
   7  18   0       24.46       21.21      4.17 o
   8  18   0        0.88        0.91      3.37 o
   9  18   0        2.29       -1.11      5.22 o
  10  18   0        0.86        4.04      5.84 o
   1  19   0       18.83       15.88      5.10 o
   2  19   0       12.13        8.88      2.90 o
   3  19   0       59.16       54.44      4.18 o
   4  19   0        0.44        0.32      2.76 o
   5  19   0       10.29       12.74      3.47 o
   6  19   0        2.20       -1.56      3.04 o
   7  19   0       29.58       33.84      4.81 o
   8  19   0        3.06        2.49      4.01 o
   9  19   0        9.85       17.29      6.84 o
   0  20   0       71.60       68.23      8.54 o
   1  20   0      101.73      115.22      7.02 o
   2  20   0       42.65       48.55      4.66 o
   3  20   0        0.92       -2.00      2.78 o
   4  20   0       21.51       20.71      3.51 o
   5  20   0      125.78      145.00      6.85 o
   6  20   0        9.95       15.10      3.82 o
   7  20   0        7.19        6.96      3.82 o
   8  20   0       14.69       17.50      4.66 o
   1  21   0        0.91       -3.70      3.70 o
   2  21   0       49.10       59.54      5.26 o
   3  21   0       67.68       66.83      5.54 o
   4  21   0        0.20        1.20      3.42 o
   5  21   0       26.04       13.50      4.07 o
   6  21   0       12.05       11.88      4.43 o
   7  21   0        3.88        3.99      4.26 o
   8  21   0       27.36       31.94      5.40 o
   0  22   0      104.59      106.20     16.23 o
   1  22   0       13.00        7.00      4.17 o
   2  22   0       20.74       21.07      4.39 o
   3  22   0       17.92       19.44      4.48 o
   4  22   0        2.37        5.68      3.77 o
   5  22   0        8.27        2.34      4.16 o
   6  22   0        1.79        5.04      5.25 o
   7  22   0       29.23       32.52      6.48 o
   1  23   0       11.46        7.61      3.93 o
   2  23   0        6.86        6.65      3.90 o
   3  23   0       77.17       90.23      6.50 o
   4  23   0      151.46      169.40     10.23 o
   5  23   0        0.34       -5.09      5.09 o
   6  23   0        7.26        5.38      6.80 o
   0  24   0        0.95        3.06      6.96 o
   1  24   0       47.31       47.42      5.72 o
   2  24   0        0.27       -0.50      4.42 o
   3  24   0        1.13       -2.43      4.95 o
   4  24   0       13.44       16.54      6.71 o
   5  24   0        0.01       -2.28      7.35 o
   1  25   0        1.06       -4.16      4.74 o
   2  25   0       26.18       23.09     10.18 o
   3  25   0       36.33       48.10      8.19 o
 -13   0   1       20.24       13.06      3.28 o
 -11   0   1       77.39       78.72      9.70 o
  -9   0   1       66.84       44.34      9.46 o
  -7   0   1      282.38      235.03     14.51 o
  -5   0   1     6697.99     7132.73    189.87 o
  -1   0   1      173.02      184.58      5.99 o
   1   0   1    12415.02    11650.21    131.97 o
   3   0   1    13698.40    13325.11    194.63 o
   5   0   1      314.37      323.94      6.49 o
   7   0   1        0.04        0.52      1.26 o
   9   0   1       31.68       22.13      3.06 o
  11   0   1       69.83       85.20      5.64 o
  13   0   1       56.51       62.81     11.96 o
 -13   1   1        0.15       -0.11      1.82 o
 -12   1   1        1.47        1.88      1.59 o
 -11   1   1      103.26      118.34      4.60 o
 -10   1   1       26.00       30.18      5.54 o
  -9   1   1      257.31      259.03      9.55 o
  -8   1   1       90.28       90.37      4.04 o
  -7   1   1       80.07       94.82      3.93 o
  -6   1   1      107.85      111.03      3.10 o
  -5   1   1       88.42       78.49      3.51 o
  -4   1   1      661.58      731.70     11.06 o
  -3   1   1      106.40      107.88      2.41 o
  -2   1   1     1560.26     1469.11     14.28 o
  -1   1   1    15428.69    12369.24    372.22 o
   0   1   1    11835.30     6160.54    126.53 o
   1   1   1     4506.40     4537.10     33.35 o
   2   1   1    10112.99    10031.55     84.91 o
   3   1   1      646.77      613.84      7.92 o
   4   1   1      387.39      409.11      5.24 o
   5   1   1     4012.12     4285.91     39.19 o
   6   1   1     1806.46     1885.29     21.09 o
   7   1   1       43.91       46.53      3.10 o
   8   1   1       67.66       50.24      3.31 o
   9   1   1        7.05       14.99      2.02 o
  10   1   1       73.44       60.11      3.25 o
  11   1   1       26.88       22.63      2.66 o
  12   1   1        5.57        2.18      4.61 o
  13   1   1        0.59       -0.19      5.08 o
 -13   2   1       24.31       25.65      2.90 o
 -12   2   1        8.20       10.99      2.05 o
 -11   2   1        8.18       12.12      2.44 o
 -10   2   1      300.91      286.72     13.14 o
  -9   2   1       25.32       15.48      4.44 o
  -8   2   1     1353.93     1316.61     21.11 o
  -7   2   1       69.74       77.96      3.46 o
  -6   2   1      350.44      391.06      9.50 o
  -5   2   1     2546.43     2642.24     29.34 o
  -4   2   1     1607.03     1668.52     17.37 o
  -3   2   1      117.42      145.41      2.60 o
  -2   2   1        4.97        1.54      0.52 o
  -1   2   1     2063.06     1970.83     14.05 o
   0   2   1     1929.51     2002.62     16.52 o
   1   2   1      177.46      178.78      1.87 o
   2   2   1        5.52        9.61      0.54 o
   3   2   1     1226.98     1125.54     11.96 o
   4   2   1     1499.91     1586.90     17.87 o
   5   2   1        5.21        7.41      0.93 o
   6   2   1      154.38      178.69      3.06 o
   7   2   1      295.90      305.34      5.02 o
   8   2   1       18.82       16.57      1.81 o
   9   2   1       46.10       44.37      2.77 o
  10   2   1       64.68       58.37      4.42 o
  11   2   1       29.07       34.18      2.96 o
  12   2   1       11.21        5.61      4.76 o
  13   2   1        0.04        7.07      5.63 o
 -13   3   1       18.17       18.79      3.76 o
 -12   3   1       26.96       21.09      3.28 o
 -11   3   1       19.26       19.17      2.94 o
 -10   3   1       86.48       89.90      6.30 o
  -9   3   1       92.55       90.52      4.21 o
  -8   3   1       49.19       43.09      3.58 o
  -7   3   1      207.73      229.36      3.71 o
  -6   3   1       15.71       12.27      0.87 o
  -5   3   1      413.00      405.37      5.08 o
  -4   3   1     1959.33     2052.38     18.14 o
  -3   3   1       20.02       19.94      0.66 o
  -2   3   1    17714.81    16702.65    117.45 o
  -1   3   1       10.78        7.89      0.47 o
   0   3   1     1328.16     1316.18     10.66 o
   1   3   1      631.83      680.08      5.71 o
   2   3   1     5035.13     5009.91     37.27 o
   3   3   1       42.77       43.63      1.23 o
   4   3   1      846.34      828.95      9.40 o
   5   3   1      788.74      933.07     10.49 o
   6   3   1      347.34      326.89      5.28 o
   7   3   1      273.25      279.67      4.33 o
   8   3   1      140.84      129.38      4.19 o
   9   3   1       10.79       10.65      2.02 o
  10   3   1       49.38       46.04      4.45 o
  11   3   1       45.41       45.80      3.60 o
  12   3   1        0.85        6.47      4.75 o
  13   3   1        1.91        7.42      8.39 o
 -13   4   1        8.64        7.61      3.23 o
 -12   4   1        6.14        6.74      2.15 o
 -11   4   1        4.22        5.29      1.70 o
 -10   4   1        0.74       -0.12      2.66 o
  -9   4   1       40.56       43.71      3.35 o
  -8   4   1      404.19      376.96      9.11 o
  -7   4   1        2.42        0.87      1.03 o
  -6   4   1        9.03        9.87      1.07 o
  -5   4   1        2.49        5.48      0.86 o
  -4   4   1      463.27      562.76      5.21 o
  -3   4   1        4.38        7.99      0.65 o
  -2   4   1     1440.67     1540.44     12.02 o
  -1   4   1    29256.16    26311.63    182.42 o
   0   4   1    12470.66    12133.80     92.25 o
   1   4   1     3528.82     3429.90     30.01 o
   2   4   1     1553.51     1555.02     12.86 o
   3   4   1       49.23       27.66      1.09 o
   4   4   1      242.03      284.03      4.54 o
   5   4   1      423.31      459.76      5.62 o
   6   4   1       10.23       14.93      1.14 o
   7   4   1        4.51        4.47      1.05 o
   8   4   1      146.82      144.40      4.61 o
   9   4   1      444.09      387.82      8.43 o
  10   4   1        4.34        3.13      2.01 o
  11   4   1        4.92       -0.76      2.71 o
  12   4   1       10.76       17.07      8.63 o
  13   4   1        0.16        3.66      7.07 o
 -13   5   1       30.13       35.28      5.76 o
 -12   5   1       31.95       26.80     10.04 o
 -11   5   1       12.67       14.33      3.09 o
 -10   5   1       11.14       14.57      2.90 o
  -9   5   1      225.30      224.05      7.25 o
  -8   5   1      442.10      475.95     10.98 o
  -7   5   1       92.71       80.62      3.11 o
  -6   5   1      177.57      180.72      4.04 o
  -5   5   1      418.35      417.18      4.95 o
  -4   5   1     1013.88     1096.41     10.53 o
  -3   5   1      286.37      289.51      3.30 o
  -2   5   1       44.81       44.38      1.18 o
  -1   5   1     1395.28     1336.96     11.21 o
   0   5   1     3746.92     3842.29     28.65 o
   1   5   1    11206.24    11180.09     90.48 o
   2   5   1     4312.76     4356.20     35.85 o
   3   5   1     1499.87     1639.55     16.22 o
   4   5   1     1480.75     1467.56     14.81 o
   5   5   1       53.06       40.61      1.72 o
   6   5   1     1011.64     1021.58     10.98 o
   7   5   1       39.26       40.09      2.94 o
   8   5   1      256.45      263.93      6.59 o
   9   5   1        4.82        4.52      3.23 o
  10   5   1       12.95       18.31      2.65 o
  11   5   1        2.07        4.86      4.84 o
  12   5   1        7.31       25.21      8.95 o
  13   5   1       22.45       43.73     10.40 o
 -13   6   1        0.82       -1.26      9.06 o
 -12   6   1        5.46        3.18      4.27 o
 -11   6   1       75.84       90.65     14.30 o
 -10   6   1       89.21       85.60      6.06 o
  -9   6   1       39.37       34.19      4.14 o
  -8   6   1      104.03      105.21     10.51 o
  -7   6   1      566.55      549.36      9.90 o
  -6   6   1       46.82       45.97      2.20 o
  -5   6   1      386.23      362.04      5.16 o
  -4   6   1     1104.74     1131.23     11.77 o
  -3   6   1      818.39      890.67      8.46 o
  -2   6   1     9880.33    10019.31     80.20 o
  -1   6   1       31.93       29.89      1.09 o
   0   6   1     2036.67     1941.25     18.00 o
   1   6   1     4366.37     4431.94     34.92 o
   2   6   1      174.60      156.60      2.67 o
   3   6   1      586.07      658.70      7.11 o
   4   6   1     1131.85     1177.08     12.38 o
   5   6   1        8.74        5.87      1.11 o
   6   6   1      122.49      110.13      2.68 o
   7   6   1      105.59       93.64      2.66 o
   8   6   1       15.84       19.21      2.40 o
   9   6   1       16.84       19.03      2.55 o
  10   6   1       51.86       43.16      4.04 o
  11   6   1       33.42       31.64      6.73 o
  12   6   1        1.54        3.90      5.67 o
 -13   7   1       17.12       28.22     11.56 o
 -12   7   1       12.21       16.93      3.76 o
 -11   7   1       42.06       34.59     10.32 o
 -10   7   1       49.54       50.37      5.20 o
  -9   7   1        4.92        3.79      2.82 o
  -8   7   1      116.90      110.85     22.17 o
  -7   7   1       15.90       23.60      2.38 o
  -6   7   1      793.31      821.30      9.81 o
  -5   7   1      510.23      500.32      6.80 o
  -4   7   1      736.74      768.49      8.76 o
  -3   7   1      346.75      317.71      4.29 o
  -2   7   1     2560.26     2818.83     25.07 o
  -1   7   1      188.25      202.27      3.19 o
   0   7   1     1833.44     1871.27     17.27 o
   1   7   1      503.04      520.85      6.44 o
   2   7   1     1049.15     1058.97     10.67 o
   3   7   1        8.16        7.99      1.00 o
   4   7   1      188.09      185.08      3.42 o
   5   7   1      228.09      237.73      4.28 o
   6   7   1      222.74      224.39      4.63 o
   7   7   1      625.90      613.43      8.09 o
   8   7   1       14.13       15.86      2.64 o
   9   7   1       30.66       36.78      4.41 o
  10   7   1       12.47        8.33      7.90 o
  11   7   1       22.60       20.80      9.16 o
  12   7   1       10.42       10.64      9.00 o
 -13   8   1        3.55       -5.83      7.53 o
 -12   8   1       19.34       22.60      9.89 o
 -11   8   1      121.30      142.12     17.01 o
 -10   8   1       46.40       59.80     11.37 o
  -9   8   1       54.31       58.21      5.48 o
  -8   8   1       46.40       57.04      5.15 o
  -7   8   1     2996.93     2888.27     32.23 o
  -6   8   1        8.53        5.88      1.23 o
  -5   8   1        1.09       -0.95      0.95 o
  -4   8   1      829.75      888.92     10.09 o
  -3   8   1     3552.00     3784.22     31.66 o
  -2   8   1     1487.04     1572.56     16.02 o
  -1   8   1      454.71      465.29      6.02 o
   0   8   1      151.73      177.50      3.53 o
   1   8   1     3707.90     3799.87     35.42 o
   2   8   1       37.21       39.64      2.63 o
   3   8   1     1303.06     1349.19     13.74 o
   4   8   1      138.37      135.96      3.12 o
   5   8   1      779.96      777.99      9.32 o
   6   8   1      268.23      264.65      5.34 o
   7   8   1      889.27      809.78     11.14 o
   8   8   1       11.96       13.95      3.34 o
   9   8   1       19.39       11.48      6.76 o
  10   8   1        0.12        4.62      6.96 o
  11   8   1        0.33       -7.20      7.20 o
  12   8   1       51.87       41.09     12.09 o
  13   8   1       83.85       93.66     16.77 o
 -13   9   1       10.30       11.42      9.19 o
 -12   9   1       15.74       13.46      9.33 o
 -11   9   1        2.19        3.57      8.39 o
 -10   9   1       38.63       47.09     10.70 o
  -9   9   1       32.43       20.26      7.90 o
  -8   9   1       34.48       28.90      4.33 o
  -7   9   1       10.47       11.25      1.56 o
  -6   9   1       82.23       84.32      3.06 o
  -5   9   1       54.90       63.58      2.40 o
  -4   9   1      284.69      305.16      4.95 o
  -3   9   1     1671.70     1705.47     16.36 o
  -2   9   1      103.11      112.03      3.02 o
  -1   9   1       97.36      149.69      3.68 o
   0   9   1       96.35      107.36      3.18 o
   1   9   1      877.07      930.97     11.20 o
   2   9   1     3887.07     4056.45     41.25 o
   3   9   1      391.28      367.15      5.49 o
   4   9   1      245.35      235.04      4.34 o
   5   9   1      206.33      196.39      4.03 o
   6   9   1      157.51      138.75      3.69 o
   7   9   1     1038.35      999.71     14.75 o
   8   9   1       72.04       65.30      3.82 o
   9   9   1       37.91       41.23      9.81 o
  10   9   1       41.49       38.43     10.24 o
  11   9   1       69.20       64.50     12.77 o
  12   9   1       36.82       48.46     13.12 o
 -13  10   1       18.96       22.58     11.88 o
 -12  10   1        4.91       10.80      8.39 o
 -11  10   1       12.07       16.04      8.41 o
 -10  10   1       24.79       22.01      9.06 o
  -9  10   1       44.04       47.49     10.24 o
  -8  10   1        0.11        0.30      5.64 o
  -7  10   1      394.84      405.87      7.97 o
  -6  10   1      644.27      626.38      9.12 o
  -5  10   1      714.07      744.11      9.35 o
  -4  10   1        4.15        4.04      1.33 o
  -3  10   1       85.91       76.26      2.34 o
  -2  10   1      507.72      491.25      7.84 o
  -1  10   1       82.74       92.00      3.25 o
   0  10   1        2.12        2.34      1.20 o
   1  10   1      541.03      554.75      8.52 o
   2  10   1      996.99      930.01     11.62 o
   3  10   1      647.80      704.30      8.84 o
   4  10   1      132.26      132.20      5.69 o
   5  10   1      178.26      178.99      4.29 o
   6  10   1      166.30      163.38      4.69 o
   7  10   1      416.91      411.65      9.21 o
   8  10   1       19.54       16.03      3.35 o
   9  10   1        3.21        0.03      5.32 o
  10  10   1       11.80        8.82      6.67 o
  11  10   1      128.10      148.41     17.50 o
  12  10   1        0.00        8.14      9.81 o
 -12  11   1       42.75       76.89     14.92 o
 -11  11   1       49.84       58.99     12.93 o
 -10  11   1        8.76        9.92      7.61 o
  -9  11   1       72.77       64.18     11.37 o
  -8  11   1       73.33       64.59      4.95 o
  -7  11   1        8.00        7.67      2.43 o
  -6  11   1       11.55       10.53      2.41 o
  -5  11   1        5.44        3.72      1.40 o
  -4  11   1       89.56       85.76      3.39 o
  -3  11   1      595.49      638.70      8.36 o
  -2  11   1       11.79        5.07      1.34 o
  -1  11   1        0.04       -0.68      1.25 o
   0  11   1       49.82       43.27      2.41 o
   1  11   1      456.48      481.84      8.02 o
   2  11   1     1788.42     1852.19     22.53 o
   3  11   1      184.76      173.33      4.22 o
   4  11   1      105.53      104.77      3.51 o
   5  11   1       49.06       48.01      2.64 o
   6  11   1     1014.03      996.59     15.56 o
   7  11   1       55.97       49.61      4.38 o
   8  11   1        3.38        7.45      3.32 o
   9  11   1       28.40       35.34      9.03 o
  10  11   1       19.52        9.25      7.53 o
  11  11   1        0.84        7.44      8.76 o
  12  11   1        0.13        7.85     10.08 o
 -12  12   1        1.49        5.03     10.05 o
 -11  12   1       24.70       19.59      9.08 o
 -10  12   1        0.66        3.52      6.88 o
  -9  12   1      118.30      118.49     14.59 o
  -8  12   1        5.87        7.15      2.68 o
  -7  12   1        6.44       12.48      2.59 o
  -6  12   1      428.59      402.51      7.67 o
  -5  12   1      114.42      100.06      3.46 o
  -4  12   1      241.01      252.46      5.35 o
  -3  12   1       12.86       13.55      1.73 o
  -2  12   1       75.26       58.59      2.90 o
  -1  12   1      866.05      908.39     12.82 o
   0  12   1      107.24      113.43      6.33 o
   1  12   1      618.48      603.88      9.67 o
   2  12   1        0.52        1.74      1.40 o
   3  12   1        0.05       -1.25      1.25 o
   4  12   1       74.52       75.78      3.77 o
   5  12   1        9.87        8.01      2.62 o
   6  12   1       14.04       17.43      2.82 o
   7  12   1       22.36       22.80      3.69 o
   8  12   1        1.82        5.71      3.51 o
   9  12   1        5.29        9.89      6.91 o
  10  12   1        3.92       -2.04      7.23 o
  11  12   1        1.75       -2.28      7.69 o
  12  12   1       86.46       90.54     16.29 o
 -12  13   1        1.11        6.26      9.94 o
 -11  13   1       22.26       40.45     11.74 o
 -10  13   1       55.02       69.98     12.98 o
  -9  13   1       78.40       80.55     12.87 o
  -8  13   1        3.89        4.33      2.78 o
  -7  13   1      149.04      159.75      5.46 o
  -6  13   1       20.09       15.24      2.32 o
  -5  13   1        0.26       -1.73      1.73 o
  -4  13   1      229.55      214.22      5.56 o
  -3  13   1        0.60       -1.40      1.40 o
  -2  13   1     2269.89     2223.50     27.20 o
  -1  13   1       78.48       81.03      3.45 o
   0  13   1        3.38        3.92      2.00 o
   1  13   1       16.96       15.67      2.15 o
   2  13   1        2.57        0.00      1.53 o
   3  13   1       12.05        7.87      1.87 o
   4  13   1       21.67       21.83      2.53 o
   5  13   1       22.22       20.72      2.81 o
   6  13   1       73.07       62.14      3.82 o
   7  13   1      145.07      127.83      6.63 o
   8  13   1        9.54       -2.62      3.40 o
   9  13   1       11.68       10.13      7.26 o
  10  13   1       12.14        3.84      7.66 o
  11  13   1        3.49        0.13      8.28 o
 -11  14   1       12.30       12.74      5.51 o
 -10  14   1       20.62       26.62      5.67 o
  -9  14   1        2.62        1.63      4.01 o
  -8  14   1        5.48        3.56      2.55 o
  -7  14   1      144.74      146.14      5.52 o
  -6  14   1        3.40        0.78      2.06 o
  -5  14   1      302.28      289.24      6.79 o
  -4  14   1       84.64       75.39      3.69 o
  -3  14   1       22.77       22.27      2.55 o
  -2  14   1      304.54      318.54      7.40 o
  -1  14   1     1003.66      943.81     13.89 o
   0  14   1       58.98       56.69      3.27 o
   1  14   1       38.51       31.88      3.38 o
   2  14   1       10.47        4.46      1.89 o
   3  14   1     1412.66     1339.44     18.30 o
   4  14   1     1395.82     1325.83     18.27 o
   5  14   1      156.96      152.97      5.68 o
   6  14   1      216.19      212.35      6.66 o
   7  14   1      166.43      163.25      7.64 o
   8  14   1       22.67       19.49      4.79 o
   9  14   1        2.64        9.00      7.28 o
  10  14   1       14.51       17.66      9.38 o
  11  14   1        3.82       13.81     10.13 o
 -11  15   1        0.05        4.69      5.28 o
 -10  15   1       20.47       16.86      5.62 o
  -9  15   1       38.25       39.63      8.32 o
  -8  15   1        2.69        1.83      2.73 o
  -7  15   1        0.42       -1.33      2.31 o
  -6  15   1       45.82       46.19      4.96 o
  -5  15   1      105.61      102.44      6.44 o
  -4  15   1      198.83      183.93      8.05 o
  -3  15   1      232.85      207.56      5.92 o
  -2  15   1       85.45       90.05      4.15 o
  -1  15   1      228.06      233.27      6.17 o
   0  15   1       18.41       15.71      2.52 o
   1  15   1      894.36      820.52     12.89 o
   2  15   1        0.10       -1.91      1.91 o
   3  15   1       32.84       27.66      3.22 o
   4  15   1        0.32       -2.60      2.60 o
   5  15   1      169.42      163.28      5.45 o
   6  15   1        8.86        7.98      2.69 o
   7  15   1        8.68        4.19      3.39 o
   8  15   1        6.03        3.93      4.44 o
   9  15   1       10.40        2.85      7.23 o
  10  15   1       11.79       11.93      8.90 o
  11  15   1        0.94       15.24     10.19 o
 -11  16   1        2.81       -4.53      4.53 o
 -10  16   1       25.12       32.36      6.78 o
  -9  16   1        8.39        9.88      5.20 o
  -8  16   1       51.14       48.73      4.41 o
  -7  16   1       13.86       11.12      3.30 o
  -6  16   1       47.14       46.75      3.92 o
  -5  16   1       28.28       24.69      3.03 o
  -4  16   1        0.84       -2.10      2.10 o
  -3  16   1      311.08      291.58      7.28 o
  -2  16   1      276.81      285.29      7.91 o
  -1  16   1      105.58      110.66      4.56 o
   0  16   1      504.60      510.74      9.79 o
   1  16   1       43.45       40.80      3.29 o
   2  16   1       56.55       54.58      4.70 o
   3  16   1       66.57       52.09      4.01 o
   4  16   1      484.11      485.75      9.72 o
   5  16   1       27.58       24.23      3.10 o
   6  16   1       10.14        6.10      2.77 o
   7  16   1        0.10       -0.47      2.98 o
   8  16   1       25.46       29.16      4.66 o
   9  16   1        1.59        1.48      7.15 o
  10  16   1        3.76       -6.96      6.96 o
 -10  17   1       11.43       12.57      9.90 o
  -9  17   1       83.85       86.91     13.91 o
  -8  17   1        0.39       -2.95      2.95 o
  -7  17   1       97.89      103.38      5.89 o
  -6  17   1        0.04       -1.75      2.47 o
  -5  17   1        8.63        3.35      2.55 o
  -4  17   1        0.00        0.39      2.30 o
  -3  17   1        0.67        0.59      2.27 o
  -2  17   1        1.78        4.43      2.56 o
  -1  17   1       67.09       49.36      4.07 o
   0  17   1       19.14       20.49      2.89 o
   1  17   1        4.22        1.03      2.52 o
   2  17   1       11.10        9.96      2.62 o
   3  17   1        0.11       -2.09      2.09 o
   4  17   1       76.26       68.73      4.65 o
   5  17   1        6.02       -0.42      2.53 o
   6  17   1        1.35        0.43      2.69 o
   7  17   1       11.44        7.97      3.48 o
   8  17   1        0.39        1.14      3.82 o
   9  17   1        3.19       10.26      5.43 o
  10  17   1        1.40       16.36      6.71 o
 -10  18   1        8.00       10.51      6.26 o
  -9  18   1       13.46        5.70      5.54 o
  -8  18   1        2.40        0.13      3.27 o
  -7  18   1       21.96       25.18      4.25 o
  -6  18   1        0.57       -2.35      2.70 o
  -5  18   1       37.72       35.59      3.68 o
  -4  18   1       43.83       49.43      3.91 o
  -3  18   1       11.94       13.33      2.97 o
  -2  18   1        8.43        5.56      3.05 o
  -1  18   1        0.15       -2.49      2.49 o
   0  18   1       57.72       62.53      5.23 o
   1  18   1        0.22       -1.00      2.61 o
   2  18   1       78.31       82.18      4.93 o
   3  18   1        3.84        3.96      2.61 o
   4  18   1        1.62        0.19      2.55 o
   5  18   1       52.63       49.34      4.03 o
   6  18   1        7.28        1.95      3.03 o
   7  18   1        0.06        1.00      3.27 o
   8  18   1        0.50        6.43      4.38 o
   9  18   1        6.56       11.02      5.98 o
  -9  19   1        4.29        5.55      4.70 o
  -8  19   1       19.92       20.72      4.45 o
  -7  19   1        4.95        5.52      4.25 o
  -6  19   1        3.26        6.95      3.36 o
  -5  19   1       32.33       23.91      3.60 o
  -4  19   1        0.86        0.76      2.73 o
  -3  19   1       42.55       36.61      3.75 o
  -2  19   1       56.10       53.00      4.63 o
  -1  19   1      195.32      213.65      8.70 o
   0  19   1       53.49       50.40      5.16 o
   1  19   1       77.15       85.60      6.56 o
   2  19   1       15.32       13.36      2.99 o
   3  19   1       59.45       64.45      4.43 o
   4  19   1        4.19       -0.42      2.78 o
   5  19   1       64.07       65.96      5.00 o
   6  19   1        1.10        1.03      3.12 o
   7  19   1       72.96       89.87      6.25 o
   8  19   1        2.35        1.17      4.42 o
   9  19   1        0.49        2.06      5.66 o
  -9  20   1        0.23       -4.61      4.61 o
  -8  20   1       21.49       27.12      4.88 o
  -7  20   1        4.60        4.17      3.86 o
  -6  20   1        0.74        5.50      3.30 o
  -5  20   1       21.75       17.63      3.90 o
  -4  20   1        2.79       -2.12      2.65 o
  -3  20   1        0.07       -1.54      2.79 o
  -2  20   1        0.18       -1.97      2.82 o
  -1  20   1       28.52       35.95      5.09 o
   0  20   1      166.26      172.27      8.92 o
   1  20   1        4.75        1.57      3.56 o
   2  20   1        0.10       -2.82      2.82 o
   3  20   1        2.50       -0.97      2.96 o
   4  20   1       40.62       46.66      4.35 o
   5  20   1        8.43       11.09      3.66 o
   6  20   1       25.57       15.35      4.02 o
   7  20   1        5.50        6.07      4.48 o
   8  20   1        3.32        4.76      6.26 o
  -8  21   1        2.97        9.95      4.53 o
  -7  21   1        0.71        5.44      4.37 o
  -6  21   1        4.87        1.51      4.02 o
  -5  21   1        6.64        7.16      3.71 o
  -4  21   1        0.01        1.64      3.10 o
  -3  21   1       18.68       17.77      4.25 o
  -2  21   1       19.62       17.34      6.30 o
  -1  21   1        8.90        9.20      4.76 o
   0  21   1       46.63       58.81      5.99 o
   1  21   1       21.68       22.85      4.12 o
   2  21   1       13.23        8.36      4.51 o
   3  21   1        5.02        6.49      3.55 o
   4  21   1       13.46       11.75      4.22 o
   5  21   1      129.09      118.75      6.61 o
   6  21   1        6.87        6.80      4.72 o
   7  21   1        1.94        1.65      5.41 o
  -7  22   1       69.17       71.93      6.70 o
  -6  22   1        0.05       -2.68      3.95 o
  -5  22   1       69.10       72.74      6.56 o
  -4  22   1       30.83       24.89      4.64 o
  -3  22   1        2.10       -1.32      3.60 o
  -2  22   1      101.20      112.00      6.64 o
  -1  22   1       21.39       25.30      5.04 o
   0  22   1       24.89       23.13      4.96 o
   1  22   1        8.61        7.02      3.78 o
   2  22   1       23.56       16.45      4.21 o
   3  22   1       19.25       20.00      5.14 o
   4  22   1       29.60       39.49      5.94 o
   5  22   1       41.83       26.55      6.23 o
   6  22   1       12.68       18.39      6.94 o
   7  22   1       16.98       18.58      5.94 o
  -6  23   1       22.08       21.14      6.15 o
  -5  23   1       79.19       81.88      8.17 o
  -4  23   1        0.15        9.16      4.77 o
  -3  23   1        1.60       -2.93      3.92 o
  -2  23   1       49.62       47.19      5.84 o
  -1  23   1        5.02        2.65      4.39 o
   0  23   1       41.61       31.39      5.73 o
   1  23   1        3.37        6.67      4.55 o
   2  23   1       21.51       25.02      5.55 o
   3  23   1        2.64        1.44      4.66 o
   4  23   1        0.01       -5.65      7.64 o
   5  23   1        6.08        5.42      5.95 o
   6  23   1        4.53       -3.76     10.02 o
  -5  24   1        0.85        1.26      5.61 o
  -4  24   1        7.54       18.03      5.36 o
  -3  24   1       11.61       15.82      4.83 o
  -2  24   1        2.36        4.57      4.28 o
  -1  24   1       51.15       55.28      7.75 o
   0  24   1        1.46       -3.90      4.61 o
   1  24   1        5.64        1.59      4.73 o
   2  24   1        5.12       -4.31      4.31 o
   3  24   1      113.31      119.07      8.72 o
   4  24   1       27.73       16.02      6.58 o
   5  24   1       79.89       83.26     16.37 o
  -3  25   1       20.64       16.80      6.30 o
  -2  25   1        8.18        6.23      4.44 o
  -1  25   1        3.29       -0.70      4.33 o
   0  25   1       23.55       36.05      6.29 o
   1  25   1        7.70        8.05      5.33 o
   2  25   1        5.28        7.88      5.14 o
   3  25   1        0.43        8.97      8.03 o
 -14   0   2      227.67      224.68      9.65 o
 -12   0   2       98.62       90.01     10.35 o
 -10   0   2      246.61      233.07     13.76 o
  -8   0   2      151.75      132.39     12.01 o
  -6   0   2      752.40      766.11     28.38 o
  -4   0   2     3577.65     3663.42     69.61 o
  -2   0   2     6613.21     6796.77     78.68 o
   0   0   2     2524.37     2526.21     29.09 o
   2   0   2     7358.83     7275.84     90.77 o
   4   0   2      936.95      910.60     15.16 o
   6   0   2     1186.42     1289.23     20.82 o
   8   0   2      884.33      767.01     19.63 o
  10   0   2       31.23       37.92      4.45 o
  12   0   2        3.17       -5.97      6.64 o
 -14   1   2       21.25       25.56      4.11 o
 -13   1   2        5.33        3.25      2.39 o
 -12   1   2        1.59       -0.06      3.91 o
 -11   1   2       34.27       37.38      4.33 o
 -10   1   2      264.63      266.23     10.22 o
  -9   1   2      706.63      696.16     16.82 o
  -8   1   2        0.23        0.60      2.37 o
  -7   1   2        7.05        8.02      6.64 o
  -6   1   2       35.37       42.96      1.91 o
  -5   1   2       70.65       81.71      2.34 o
  -4   1   2     3024.53     3025.33     40.80 o
  -3   1   2      639.19      687.30      9.02 o
  -2   1   2     1853.53     1897.48     15.76 o
  -1   1   2     3553.46     3560.82     28.61 o
   0   1   2    20579.78    18194.49    151.48 o
   1   1   2      821.64      781.33      7.78 o
   2   1   2     1601.83     1684.84     14.84 o
   3   1   2     5903.65     6010.43     54.43 o
   4   1   2     2377.06     2458.14     23.26 o
   5   1   2       50.91       70.23      2.29 o
   6   1   2       76.75       75.15      2.11 o
   7   1   2       70.84       65.61      2.28 o
   8   1   2       98.11       94.23      4.26 o
   9   1   2        0.55        0.26      2.00 o
  10   1   2      226.27      252.76      6.94 o
  11   1   2       18.69       10.81      6.45 o
  12   1   2        2.60       10.09      5.31 o
  13   1   2       60.88       72.15      8.99 o
 -13   2   2       18.71       23.27      3.44 o
 -12   2   2        9.67       10.98      5.01 o
 -11   2   2       38.08       32.69      5.79 o
 -10   2   2      210.87      188.66     10.05 o
  -9   2   2        4.93        8.31      3.26 o
  -8   2   2      135.06      145.19      5.63 o
  -7   2   2      106.70      101.39      3.67 o
  -6   2   2      918.73      957.72     15.17 o
  -5   2   2      109.13      109.49      2.28 o
  -4   2   2      418.68      445.01      4.95 o
  -3   2   2        1.25        0.90      0.57 o
  -2   2   2      709.21      706.64      5.29 o
  -1   2   2       32.54       28.98      0.71 o
   0   2   2     5507.37     5447.46     43.49 o
   1   2   2     2333.58     2106.36     21.93 o
   2   2   2     1002.84     1013.46      8.58 o
   3   2   2        8.67       15.00      1.46 o
   4   2   2     2020.89     2215.95     21.16 o
   5   2   2       40.30       36.33      1.61 o
   6   2   2      344.02      367.94      4.92 o
   7   2   2      354.97      358.56      5.44 o
   8   2   2        5.84        7.17      1.86 o
   9   2   2        8.67        6.87      4.57 o
  10   2   2       48.30       50.25      3.74 o
  11   2   2        0.48        4.03      6.96 o
  12   2   2        0.35        3.45      4.96 o
  13   2   2       56.75       53.45     10.68 o
 -13   3   2        2.91        1.47      5.89 o
 -12   3   2      149.68      161.72      7.50 o
 -11   3   2       14.56       14.66      2.45 o
 -10   3   2        4.69        3.61      1.89 o
  -9   3   2       68.79       71.60      2.89 o
  -8   3   2       63.62       67.60      3.59 o
  -7   3   2       23.35       26.00      2.27 o
  -6   3   2       40.30       41.02      1.61 o
  -5   3   2     1298.62     1379.56     13.58 o
  -4   3   2     2318.49     2265.55     19.01 o
  -3   3   2      369.29      359.08      3.53 o
  -2   3   2       51.07       37.41      0.85 o
  -1   3   2      167.73      177.82      2.07 o
   0   3   2     1266.67     1258.36     10.86 o
   1   3   2      415.88      439.99      4.48 o
   2   3   2     1079.35     1029.66      9.28 o
   3   3   2     1125.99     1225.17     12.34 o
   4   3   2      235.47      258.64      3.90 o
   5   3   2     1974.08     2101.45     20.44 o
   6   3   2      239.46      233.11      3.74 o
   7   3   2      178.38      197.03      3.43 o
   8   3   2      138.47      149.48      6.41 o
   9   3   2      199.16      199.09      6.31 o
  10   3   2        9.09       11.14      2.59 o
  11   3   2       11.63       19.03      8.09 o
  12   3   2        9.16       15.14      5.81 o
  13   3   2       60.27       73.23     13.32 o
 -14   4   2        0.62       -2.60      2.60 o
 -13   4   2       36.47       62.03     14.27 o
 -12   4   2       35.94       34.94      4.25 o
 -11   4   2        3.22        4.37      2.46 o
 -10   4   2       43.71       45.08      4.24 o
  -9   4   2        5.98       13.53      1.73 o
  -8   4   2      191.57      177.65      3.99 o
  -7   4   2        2.68        7.43      1.04 o
  -6   4   2       38.16       55.46      2.28 o
  -5   4   2       39.33       70.25      2.14 o
  -4   4   2      305.82      340.17      3.91 o
  -3   4   2     1082.94     1145.77      9.67 o
  -2   4   2     2229.79     2215.40     16.23 o
  -1   4   2     1691.85     1799.19     16.11 o
   0   4   2    14655.39    14333.45    113.01 o
   1   4   2      213.99      168.36      2.25 o
   2   4   2     1067.16     1071.05     10.81 o
   3   4   2      101.60      115.73      2.19 o
   4   4   2      284.94      258.59      5.96 o
   5   4   2      815.69      807.84      8.52 o
   6   4   2      150.72      140.28      2.73 o
   7   4   2      126.06      124.77      2.72 o
   8   4   2        0.17       -1.67      1.67 o
   9   4   2       13.84       11.38      3.32 o
  10   4   2       96.60       86.01      6.10 o
  11   4   2      156.40      143.84     14.62 o
  12   4   2        1.08        1.58      8.92 o
  13   4   2       76.88      105.52     14.10 o
 -14   5   2        3.66        1.56      9.46 o
 -13   5   2        7.74        8.65      6.17 o
 -12   5   2       56.42       48.57      5.17 o
 -11   5   2        4.08        6.76      2.94 o
 -10   5   2      493.15      468.32     14.61 o
  -9   5   2        0.21        1.76      3.78 o
  -8   5   2       33.71       31.87      2.33 o
  -7   5   2      273.18      275.98      4.70 o
  -6   5   2        9.08       11.02      1.28 o
  -5   5   2       11.80       15.59      0.93 o
  -4   5   2       14.11       18.10      1.02 o
  -3   5   2     3703.78     3797.66     30.89 o
  -2   5   2     3560.71     3754.46     29.23 o
  -1   5   2       25.27       25.50      0.96 o
   0   5   2     2841.38     2723.44     32.73 o
   1   5   2       97.75       67.18      1.52 o
   2   5   2      245.39      251.11      3.29 o
   3   5   2      361.32      363.22      4.51 o
   4   5   2       87.31      106.05      2.35 o
   5   5   2      294.23      258.88      3.90 o
   6   5   2      442.98      444.69      6.03 o
   7   5   2       23.19       27.85      1.72 o
   8   5   2     1209.31     1111.30     18.20 o
   9   5   2       30.65       25.87      2.79 o
  10   5   2      105.17      117.39      6.47 o
  11   5   2       14.45       34.43      9.16 o
  12   5   2       41.46       50.02     10.88 o
  13   5   2        1.19        7.55      8.25 o
 -14   6   2        0.42       -0.27      9.38 o
 -13   6   2        0.24       -2.58      6.87 o
 -12   6   2        6.01        9.00      9.25 o
 -11   6   2        7.01        5.95      6.40 o
 -10   6   2       12.83       18.19      4.26 o
  -9   6   2       31.80       35.35      3.91 o
  -8   6   2      972.54      995.52     23.13 o
  -7   6   2       17.28       11.47      1.55 o
  -6   6   2       28.18       22.90      1.61 o
  -5   6   2      666.45      655.40      8.00 o
  -4   6   2       70.21       68.68      1.81 o
  -3   6   2     1882.12     2016.99     17.22 o
  -2   6   2     1622.91     1595.59     14.65 o
  -1   6   2     4101.77     4299.67     37.20 o
   0   6   2     3482.20     3513.98     29.24 o
   1   6   2      134.06      116.59      2.18 o
   2   6   2      505.10      510.53      5.58 o
   3   6   2        3.02        6.98      0.91 o
   4   6   2      361.18      379.43      5.26 o
   5   6   2       76.63       67.36      2.05 o
   6   6   2       66.15       73.39      2.36 o
   7   6   2       47.30       45.06      1.89 o
   8   6   2       84.26       67.64      3.81 o
   9   6   2        0.10        0.94      2.44 o
  10   6   2        1.03        1.20      4.38 o
  11   6   2       49.14       47.96      7.70 o
  12   6   2        0.18       -6.10      6.64 o
 -13   7   2       15.23       25.77     11.21 o
 -12   7   2       41.25       52.19     12.74 o
 -11   7   2       32.49       20.13      9.70 o
 -10   7   2       12.50        6.79      3.27 o
  -9   7   2       24.37       28.67      3.99 o
  -8   7   2       19.23       14.35      3.19 o
  -7   7   2      403.92      368.06      6.75 o
  -6   7   2      178.61      172.72      3.61 o
  -5   7   2        0.96       -0.72      0.81 o
  -4   7   2        2.94       -0.13      0.79 o
  -3   7   2     3168.91     3174.17     26.51 o
  -2   7   2    15586.65    15443.82    128.31 o
  -1   7   2       13.69        5.95      1.02 o
   0   7   2       83.21       69.39      2.35 o
   1   7   2      470.88      519.94      6.06 o
   2   7   2     1036.85     1121.98     12.79 o
   3   7   2       15.34       18.01      1.17 o
   4   7   2        0.04       -0.89      0.89 o
   5   7   2      109.11       90.75      2.61 o
   6   7   2       12.57       15.11      1.44 o
   7   7   2      154.47      133.62      3.49 o
   8   7   2      162.58      155.59      5.64 o
   9   7   2       51.70       55.40      4.63 o
  10   7   2       86.24      122.58     14.75 o
  11   7   2        0.09        9.62      8.04 o
 -13   8   2       31.80       41.41     13.20 o
 -12   8   2        0.04        3.63      8.28 o
 -11   8   2       34.18       47.57     11.37 o
 -10   8   2      128.14      118.60     14.78 o
  -9   8   2       94.00      108.21      7.04 o
  -8   8   2       51.82       50.15      6.01 o
  -7   8   2      168.71      176.48      3.90 o
  -6   8   2      725.67      766.49     12.78 o
  -5   8   2       48.99       48.80      2.03 o
  -4   8   2       21.80       19.41      1.43 o
  -3   8   2      144.02      148.72      2.96 o
  -2   8   2       56.44       75.68      2.43 o
  -1   8   2      467.76      498.46      6.87 o
   0   8   2     2491.80     2672.66     27.34 o
   1   8   2     1526.41     1617.81     16.36 o
   2   8   2      542.20      570.06      7.21 o
   3   8   2      182.17      203.30      3.54 o
   4   8   2        6.59        5.16      1.17 o
   5   8   2      363.81      346.07      5.40 o
   6   8   2        2.10        1.96      1.21 o
   7   8   2       14.70       16.90      2.23 o
   8   8   2      355.02      320.57      8.38 o
   9   8   2        6.10        4.14      6.26 o
  10   8   2        8.18        6.56      6.83 o
  11   8   2        0.21       -0.27      6.99 o
  12   8   2        3.02       -7.55      8.25 o
 -13   9   2        0.72        5.16      8.52 o
 -12   9   2        1.73        6.75      8.84 o
 -11   9   2       20.51       15.02      8.41 o
 -10   9   2        3.28       -6.34      6.34 o
  -9   9   2       17.84       22.39      7.77 o
  -8   9   2       65.30       71.08      5.73 o
  -7   9   2       47.88       54.56      2.22 o
  -6   9   2     1033.94     1014.81     13.40 o
  -5   9   2      167.96      172.23      3.55 o
  -4   9   2     1417.37     1482.99     15.58 o
  -3   9   2     3019.09     3091.32     27.88 o
  -2   9   2     1854.60     2094.35     24.38 o
  -1   9   2      792.76      834.91     11.20 o
   0   9   2      174.79      142.20      4.35 o
   1   9   2      163.33      154.67      3.51 o
   2   9   2      839.71      918.34     11.30 o
   3   9   2      416.23      405.75      5.58 o
   4   9   2      646.05      666.88      8.51 o
   5   9   2      170.49      165.95      3.77 o
   6   9   2      138.57      118.22      3.84 o
   7   9   2       22.32       20.65      2.74 o
   8   9   2        6.23        5.97      3.00 o
   9   9   2       27.24       37.09      9.14 o
  10   9   2        0.09       -6.72      6.72 o
  11   9   2        1.78       -4.27      7.66 o
  12   9   2      173.95      223.50     21.82 o
 -13  10   2        8.90        2.12      8.90 o
 -12  10   2       50.14       68.72     15.02 o
 -11  10   2       17.68       15.59      9.59 o
 -10  10   2        5.49        6.32      6.75 o
  -9  10   2       83.21       58.91     10.91 o
  -8  10   2       11.44        4.68      3.41 o
  -7  10   2       76.35       70.84      3.35 o
  -6  10   2        0.11       -0.93      1.27 o
  -5  10   2      328.56      359.49      5.65 o
  -4  10   2     1117.74     1107.09     12.47 o
  -3  10   2      665.68      690.70      8.12 o
  -2  10   2      100.21      106.04      3.79 o
  -1  10   2       13.10        5.96      1.72 o
   0  10   2      620.70      659.59      9.68 o
   1  10   2      619.88      643.74      8.15 o
   2  10   2      349.79      380.49      6.26 o
   3  10   2        8.17        2.43      1.21 o
   4  10   2       42.74       50.39      2.28 o
   5  10   2       26.28       31.67      2.04 o
   6  10   2      173.38      161.93      5.13 o
   7  10   2      581.99      550.69     13.40 o
   8  10   2      108.82      100.12      6.55 o
   9  10   2        7.06       10.02      6.77 o
  10  10   2       21.73       22.74      9.11 o
  11  10   2       41.99       58.24     12.98 o
  12  10   2       70.96       95.43     16.23 o
 -13  11   2        0.07        2.45      8.44 o
 -12  11   2       63.71       78.72     15.35 o
 -11  11   2       62.11       54.91     12.47 o
 -10  11   2       50.15       53.40     11.96 o
  -9  11   2        6.62       -2.28      5.81 o
  -8  11   2       61.24       64.05      3.99 o
  -7  11   2        5.86        6.76      2.01 o
  -6  11   2      666.45      684.68      9.67 o
  -5  11   2       38.16       34.81      2.10 o
  -4  11   2       42.68       49.62      2.28 o
  -3  11   2      393.88      400.79      6.16 o
  -2  11   2      201.27      233.55      9.05 o
  -1  11   2        3.93        3.35      1.42 o
   0  11   2      114.92      105.62      3.71 o
   1  11   2      352.12      344.13      5.57 o
   2  11   2       12.93        5.30      1.41 o
   3  11   2      224.80      217.28      4.39 o
   4  11   2      334.50      320.53      6.05 o
   5  11   2      144.95      142.13      4.42 o
   6  11   2        8.93        7.01      2.68 o
   7  11   2        7.76        6.99      5.97 o
   8  11   2        9.90       10.59      4.38 o
   9  11   2        0.03       -5.38      5.78 o
  10  11   2       13.72       13.03      8.14 o
  11  11   2       69.37       75.57     14.24 o
  12  11   2       79.32       96.03     15.78 o
 -12  12   2       52.80       54.19      6.95 o
 -11  12   2        4.38       12.23      9.54 o
 -10  12   2       45.31       55.82     11.96 o
  -9  12   2        0.17       -2.41      3.43 o
  -8  12   2       10.94       14.90      2.50 o
  -7  12   2        0.68       -0.56      1.85 o
  -6  12   2      124.14      123.67      5.94 o
  -5  12   2       48.10       48.02      2.64 o
  -4  12   2       49.51       56.29      2.74 o
  -3  12   2       38.66       49.12      4.88 o
  -2  12   2      131.83      121.31      3.93 o
  -1  12   2       45.60       51.20      2.78 o
   0  12   2       80.98       71.95      3.13 o
   1  12   2       34.72       30.81      2.45 o
   2  12   2        9.62        7.05      1.47 o
   3  12   2      129.87      122.38      3.50 o
   4  12   2       38.88       41.43      3.17 o
   5  12   2      170.80      169.11      5.56 o
   6  12   2        4.06        4.30      2.64 o
   7  12   2       21.47       19.23      5.20 o
   8  12   2        2.29       -1.17      5.85 o
   9  12   2       47.77       20.91      8.92 o
  10  12   2       22.16       24.91      9.43 o
  11  12   2        7.21       16.77      9.89 o
 -12  13   2        0.01        8.07      4.82 o
 -11  13   2       76.49       88.72      8.15 o
 -10  13   2       13.56       11.04      4.62 o
  -9  13   2       15.25        7.82      4.46 o
  -8  13   2        7.94        9.12      3.88 o
  -7  13   2       49.57       44.63      3.29 o
  -6  13   2        3.51        3.61      1.97 o
  -5  13   2        2.25       -1.11      1.85 o
  -4  13   2        0.00       -1.05      1.72 o
  -3  13   2        2.11        1.19      1.60 o
  -2  13   2       10.21        4.61      1.87 o
  -1  13   2       71.48       65.16      3.23 o
   0  13   2      361.26      370.03      7.36 o
   1  13   2      180.54      174.52      5.20 o
   2  13   2     1172.50     1174.61     14.80 o
   3  13   2      217.56      203.84      6.13 o
   4  13   2       61.61       65.39      5.20 o
   5  13   2       36.23       41.92      3.46 o
   6  13   2      100.01       84.85      4.41 o
   7  13   2        2.21        2.31      2.98 o
   8  13   2        7.59        3.06      5.33 o
   9  13   2      101.72      120.51     14.81 o
  10  13   2       15.12        7.04      8.14 o
  11  13   2      180.59      226.13     21.20 o
 -12  14   2        6.35        5.47      6.61 o
 -11  14   2       20.34       29.41      6.16 o
 -10  14   2        1.01        1.11      8.63 o
  -9  14   2        6.48        9.72      3.41 o
  -8  14   2        1.10       -0.10      2.40 o
  -7  14   2      112.31      101.50      4.62 o
  -6  14   2      126.22      108.87      6.88 o
  -5  14   2       21.35       20.42      2.62 o
  -4  14   2       52.98       61.25      3.59 o
  -3  14   2        5.51       -0.17      1.85 o
  -2  14   2      350.57      307.08      6.81 o
  -1  14   2      315.48      307.83      6.90 o
   0  14   2       40.61       40.92      3.00 o
   1  14   2      912.57      890.28     13.45 o
   2  14   2      161.72      193.50      5.02 o
   3  14   2       73.57       84.76      3.94 o
   4  14   2      753.91      748.53     13.57 o
   5  14   2       73.16       54.03      3.90 o
   6  14   2      132.54      143.69      6.34 o
   7  14   2       45.74       53.92      6.18 o
   8  14   2        0.13       -1.68      3.95 o
   9  14   2       24.02       28.73      9.41 o
  10  14   2       65.64       95.49     14.54 o
  11  14   2        0.39       -1.34      8.76 o
 -11  15   2        6.20        4.67      4.93 o
 -10  15   2       23.70       34.16     11.38 o
  -9  15   2        8.97        5.52      3.69 o
  -8  15   2       12.61       11.34      3.02 o
  -7  15   2        6.64        6.63      2.57 o
  -6  15   2      119.96      111.09      4.56 o
  -5  15   2       16.23       19.46      2.69 o
  -4  15   2        0.62       -0.48      2.07 o
  -3  15   2       13.11       10.55      2.33 o
  -2  15   2       86.54       75.92      4.23 o
  -1  15   2       15.45       14.27      2.56 o
   0  15   2     1373.18     1333.97     18.43 o
   1  15   2      136.80      104.72      3.95 o
   2  15   2        0.57       -1.97      1.97 o
   3  15   2       81.77       81.50      4.08 o
   4  15   2      949.92      916.29     14.34 o
   5  15   2       80.85       84.33      4.62 o
   6  15   2      118.04      114.65      5.92 o
   7  15   2        4.90       -2.16      5.04 o
   8  15   2       10.78        4.57      8.99 o
   9  15   2        8.03       10.83      8.30 o
  10  15   2       43.65       44.91     11.91 o
 -11  16   2        2.63        6.89      5.39 o
 -10  16   2       65.67       66.56      8.18 o
  -9  16   2       56.42       71.66      6.22 o
  -8  16   2       37.18       40.17      4.18 o
  -7  16   2        0.14       -0.60      2.83 o
  -6  16   2       39.95       29.59      3.52 o
  -5  16   2        0.07       -1.32      2.18 o
  -4  16   2      109.45       93.92      4.40 o
  -3  16   2       76.15       70.89      3.97 o
  -2  16   2      349.55      318.26      8.59 o
  -1  16   2        6.97        3.79      2.20 o
   0  16   2      649.52      651.80     11.45 o
   1  16   2        0.58       -0.59      2.38 o
   2  16   2       20.04       17.92      2.70 o
   3  16   2       10.77        8.30      2.65 o
   4  16   2       27.88       25.76      3.20 o
   5  16   2      156.92      163.85      5.73 o
   6  16   2      155.22      145.79      7.85 o
   7  16   2       62.40       48.49      6.57 o
   8  16   2       18.55        9.01      5.67 o
   9  16   2        2.68        2.45      7.15 o
  10  16   2       10.12        9.19      9.27 o
 -10  17   2        0.42       -4.59      4.59 o
  -9  17   2        1.66       -3.08      3.67 o
  -8  17   2       26.11       29.02      4.04 o
  -7  17   2       26.54       27.05      4.28 o
  -6  17   2        0.39       -0.82      2.58 o
  -5  17   2       26.16       27.53      3.28 o
  -4  17   2        1.66        0.06      2.27 o
  -3  17   2       60.41       62.62      4.02 o
  -2  17   2       28.69       29.45      3.92 o
  -1  17   2      131.98      121.42      5.50 o
   0  17   2        9.96       16.23      2.72 o
   1  17   2       12.84        8.25      2.95 o
   2  17   2       58.12       58.35      5.40 o
   3  17   2       97.05       86.46      4.50 o
   4  17   2       15.34       15.60      3.22 o
   5  17   2        0.48        0.89      2.57 o
   6  17   2      140.51      136.77      6.03 o
   7  17   2        0.32        3.97      3.86 o
   8  17   2        0.47       -0.31      3.75 o
   9  17   2       11.37        6.05      8.28 o
 -10  18   2        2.64        8.43     10.44 o
  -9  18   2       26.41       28.43      5.29 o
  -8  18   2        4.76        3.76      3.45 o
  -7  18   2        0.96       -1.42      3.28 o
  -6  18   2       29.32       29.13      3.85 o
  -5  18   2        1.57       -0.49      2.52 o
  -4  18   2      101.71      113.81      5.17 o
  -3  18   2       86.44       80.99      4.59 o
  -2  18   2        1.98        2.54      2.72 o
  -1  18   2        0.57       -2.48      2.48 o
   0  18   2        0.22       -2.48      2.99 o
   1  18   2        8.29        5.30      2.57 o
   2  18   2      102.19      115.11      5.10 o
   3  18   2      425.81      415.20      9.38 o
   4  18   2      104.03      104.56      5.10 o
   5  18   2      125.59      118.94      5.44 o
   6  18   2        0.00       -2.33      2.85 o
   7  18   2       29.35       30.07      5.19 o
   8  18   2        0.06        5.04      4.13 o
   9  18   2        1.15        6.37      8.06 o
  -9  19   2        1.36       -0.39      4.05 o
  -8  19   2        1.83        0.20      3.57 o
  -7  19   2        1.54       -2.49      3.35 o
  -6  19   2       36.61       43.59      4.43 o
  -5  19   2        3.51        2.01      2.80 o
  -4  19   2       25.42       28.25      3.58 o
  -3  19   2        0.36       -2.58      2.59 o
  -2  19   2       15.10       13.13      3.33 o
  -1  19   2       91.01       94.59      6.29 o
   0  19   2      107.51      110.92      6.59 o
   1  19   2        1.57        2.51      2.89 o
   2  19   2        1.57        4.40      3.37 o
   3  19   2       52.32       56.98      4.32 o
   4  19   2       27.83       19.68      3.45 o
   5  19   2       28.37       34.86      4.20 o
   6  19   2       17.21       17.78      3.80 o
   7  19   2       21.83       16.31      4.96 o
   8  19   2        9.94       20.80      7.79 o
  -9  20   2        0.00        2.54      4.71 o
  -8  20   2       18.50        8.05      4.23 o
  -7  20   2        5.36        0.50      3.63 o
  -6  20   2       36.74       38.08      4.57 o
  -5  20   2       17.49       18.83      3.93 o
  -4  20   2        2.67        3.35      2.99 o
  -3  20   2       31.26       34.53      4.72 o
  -2  20   2       22.18       10.57      3.93 o
  -1  20   2        1.64        5.49      3.78 o
   0  20   2        1.12       -3.38      3.38 o
   1  20   2       64.07       71.99      5.21 o
   2  20   2       24.74       18.92      3.78 o
   3  20   2       30.03       35.02      4.43 o
   4  20   2        4.75       -0.87      2.85 o
   5  20   2      149.47      149.12      7.94 o
   6  20   2       35.52       26.29      5.69 o
   7  20   2        8.18        4.97      5.36 o
   8  20   2       29.16       30.09      8.90 o
  -8  21   2        1.05        0.51      4.08 o
  -7  21   2       40.78       47.73      5.71 o
  -6  21   2       52.39       49.29      5.62 o
  -5  21   2       11.20        7.96      3.75 o
  -4  21   2       10.39       11.34      3.57 o
  -3  21   2      116.23      126.01      6.74 o
  -2  21   2        9.19        9.76      4.45 o
  -1  21   2      139.27      148.40      8.16 o
   0  21   2       24.06       31.25      5.45 o
   1  21   2       25.30       28.55      4.30 o
   2  21   2        0.02        1.99      3.73 o
   3  21   2       26.32       26.43      5.07 o
   4  21   2        7.31        0.08      4.02 o
   5  21   2        8.12       10.91      4.42 o
   6  21   2        2.57        0.98      4.86 o
   7  21   2       11.19        9.95      5.26 o
  -7  22   2        2.76        5.41      4.53 o
  -6  22   2        8.22       14.63      4.73 o
  -5  22   2        3.06       -0.98      3.88 o
  -4  22   2       36.60       42.12      5.23 o
  -3  22   2      158.51      188.82      8.25 o
  -2  22   2       74.89       73.50      5.91 o
  -1  22   2       11.23       10.78      4.61 o
   0  22   2        0.89        3.05      4.23 o
   1  22   2       35.61       41.85      5.65 o
   2  22   2       84.15       85.15      9.29 o
   3  22   2       32.54       41.76      8.31 o
   4  22   2       30.36       18.12      5.94 o
   5  22   2       13.61        7.67      5.54 o
   6  22   2        2.85       -3.06      6.58 o
  -6  23   2       71.58       84.88      8.55 o
  -5  23   2        2.64        1.53      4.70 o
  -4  23   2        9.95        2.97      4.53 o
  -3  23   2       10.80        8.92      4.25 o
  -2  23   2      239.88      239.26      9.41 o
  -1  23   2        5.95        8.64      4.40 o
   0  23   2       24.96       23.40      5.46 o
   1  23   2        1.95        2.06      5.07 o
   2  23   2        1.20       -2.58      4.22 o
   3  23   2       10.33        4.98      4.67 o
   4  23   2       62.64       69.90      8.27 o
   5  23   2        1.37       -5.35      5.35 o
  -5  24   2       10.22       15.81      6.26 o
  -4  24   2       10.49       15.12      5.39 o
  -3  24   2        1.86        3.16      4.69 o
  -2  24   2        0.39        7.07      4.32 o
  -1  24   2        9.89       13.68      5.23 o
   0  24   2       22.25       24.43      5.79 o
   1  24   2       19.85       26.32      5.98 o
   2  24   2        1.60        2.17      4.65 o
   3  24   2       20.87       19.90      5.78 o
   4  24   2        9.05        1.59      5.83 o
  -3  25   2        0.09        4.41      5.98 o
  -2  25   2        1.91        2.44      4.33 o
  -1  25   2       42.90       59.27     12.35 o
   0  25   2        0.06       -1.50      5.02 o
   1  25   2        8.84        7.18      7.80 o
   2  25   2        0.44       -3.45      6.11 o
 -11   0   3        0.50        7.15      4.31 o
  -9   0   3      176.40      115.13     12.39 o
  -7   0   3       49.35       77.67      8.71 o
  -5   0   3      689.65      760.49     16.67 o
  -3   0   3      461.99      460.73      7.01 o
  -1   0   3      809.23      795.08     10.96 o
   1   0   3      912.92      974.55     14.10 o
   3   0   3     4477.91     5016.04     74.51 o
   5   0   3     3300.40     3591.42     54.49 o
   7   0   3        2.45        4.27      1.88 o
   9   0   3      423.48      360.99     13.55 o
  11   0   3        0.07        7.01      7.26 o
  13   0   3       53.56       61.87     13.17 o
 -13   1   3       35.97       55.42     12.79 o
 -12   1   3       14.27       14.28      8.83 o
 -11   1   3      205.71      218.28      7.75 o
 -10   1   3      125.68      123.98     17.70 o
  -9   1   3      889.45      815.41     19.74 o
  -8   1   3      406.22      381.58     10.52 o
  -7   1   3        3.63        1.59      2.59 o
  -6   1   3      299.06      339.18     11.64 o
  -5   1   3      639.88      634.56     14.93 o
  -4   1   3      377.93      335.15      5.20 o
  -3   1   3      259.66      274.84      3.29 o
  -2   1   3        7.24        7.72      0.62 o
  -1   1   3    16183.96    14892.99    112.34 o
   0   1   3      264.04      270.18      3.23 o
   1   1   3    14548.82    14207.51    134.95 o
   2   1   3      158.40      137.44      2.29 o
   3   1   3      676.30      613.85      7.56 o
   4   1   3      747.07      802.81      9.47 o
   5   1   3     2951.56     3047.08     30.84 o
   6   1   3      160.02      161.49      3.76 o
   7   1   3      959.20      982.65     11.63 o
   8   1   3      491.73      505.93     11.58 o
   9   1   3       72.15       68.47      3.91 o
  10   1   3        7.05        3.41      4.40 o
  11   1   3       57.49       64.40      9.15 o
  12   1   3       11.25       14.26      6.88 o
  13   1   3       28.79       37.59      8.08 o
 -14   2   3       87.80      108.81     24.86 o
 -13   2   3        0.72        4.13      2.54 o
 -12   2   3        5.24        8.39      7.26 o
 -11   2   3       94.06       81.93      9.12 o
 -10   2   3        8.38       10.82      3.51 o
  -9   2   3        0.00       -2.48      2.48 o
  -8   2   3      179.14      201.53      5.42 o
  -7   2   3      453.80      447.45      8.62 o
  -6   2   3     1161.22     1176.48     15.61 o
  -5   2   3      149.17      149.81      3.82 o
  -4   2   3        6.17        3.54      0.46 o
  -3   2   3     2595.98     2721.51     25.18 o
  -2   2   3      294.64      262.34      2.99 o
  -1   2   3      346.23      335.49      3.72 o
   0   2   3      143.05      144.45      2.61 o
   1   2   3     1086.25     1078.36     10.31 o
   2   2   3      928.37      941.81      9.15 o
   3   2   3     1108.07     1128.11     12.49 o
   4   2   3       51.87       69.93      2.37 o
   5   2   3       40.31       31.99      2.14 o
   6   2   3        8.98        8.36      1.95 o
   7   2   3        9.83        4.44      1.55 o
   8   2   3      261.52      241.29      5.69 o
   9   2   3       94.47       98.12      5.21 o
  10   2   3        0.12       -0.40      9.02 o
  11   2   3       61.52       58.44      7.89 o
  12   2   3        4.04        0.71      5.24 o
  13   2   3        8.66       21.83      8.63 o
 -14   3   3        7.71        8.06      9.57 o
 -13   3   3       42.27       44.66      4.28 o
 -12   3   3        1.20        4.41      2.34 o
 -11   3   3      114.31      107.30      3.98 o
 -10   3   3       40.11       44.68      2.25 o
  -9   3   3      359.80      372.40     11.01 o
  -8   3   3       59.15       56.45      3.27 o
  -7   3   3      939.89      920.89     15.14 o
  -6   3   3      487.99      466.10      7.35 o
  -5   3   3       27.04       32.36      1.08 o
  -4   3   3        9.91        8.22      0.67 o
  -3   3   3     1580.18     1631.99     13.37 o
  -2   3   3        2.37        2.63      0.48 o
  -1   3   3        9.15       14.10      0.82 o
   0   3   3      266.38      232.55      2.95 o
   1   3   3     1423.86     1501.58     14.72 o
   2   3   3      600.74      678.74      6.82 o
   3   3   3        0.66       -0.69      0.69 o
   4   3   3      294.03      292.92      4.40 o
   5   3   3      200.51      197.80      3.68 o
   6   3   3      897.72      904.30     11.15 o
   7   3   3       24.86       24.40      1.67 o
   8   3   3       12.07        9.15      2.46 o
   9   3   3        4.63        4.50      2.26 o
  10   3   3       12.60       15.99      7.74 o
  11   3   3       10.48       13.94      5.49 o
  12   3   3        1.42       -1.54      4.97 o
  13   3   3        6.02        6.88      6.45 o
 -14   4   3       19.40       16.45     10.08 o
 -13   4   3        1.76        3.37      3.05 o
 -12   4   3       17.69       17.75      8.88 o
 -11   4   3       48.27       32.80      5.81 o
 -10   4   3       48.38       37.89      2.47 o
  -9   4   3        1.88        1.49      1.42 o
  -8   4   3      639.13      612.83      8.52 o
  -7   4   3      278.40      282.15      4.29 o
  -6   4   3      162.19      179.13      3.02 o
  -5   4   3     1071.88     1183.21     11.90 o
  -4   4   3      315.77      363.14      4.36 o
  -3   4   3       20.27       22.40      0.99 o
  -2   4   3      104.33      111.09      1.88 o
  -1   4   3      340.62      360.33      4.25 o
   0   4   3       43.99       39.33      1.52 o
   1   4   3     1031.71     1015.60     10.26 o
   2   4   3      810.86      746.51      7.68 o
   3   4   3      193.94      168.37      3.87 o
   4   4   3       12.35       21.68      1.39 o
   5   4   3       17.67       22.77      1.57 o
   6   4   3      301.88      304.64      4.59 o
   7   4   3       59.86       55.84      2.23 o
   8   4   3      221.36      212.53      5.19 o
   9   4   3       12.82       10.60      3.42 o
  10   4   3      117.67      163.72     15.40 o
  11   4   3        5.71        0.91      7.36 o
  12   4   3        2.61        4.17      9.54 o
 -14   5   3        0.00       11.40     10.56 o
 -13   5   3        5.56        0.16      8.87 o
 -12   5   3       28.65       31.15      4.21 o
 -11   5   3       71.21       72.62     16.62 o
 -10   5   3        2.37        0.75      1.82 o
  -9   5   3        9.75        9.03      2.78 o
  -8   5   3      207.17      197.73      5.69 o
  -7   5   3      477.80      503.03      7.76 o
  -6   5   3        2.84        3.92      0.97 o
  -5   5   3       76.72       82.68      1.88 o
  -4   5   3        0.19        2.25      0.60 o
  -3   5   3       63.09       91.98      1.97 o
  -2   5   3      110.74      127.95      2.36 o
  -1   5   3       16.85       20.82      0.96 o
   0   5   3      552.76      610.25      6.63 o
   1   5   3      118.58      104.66      1.95 o
   2   5   3      419.49      447.51      5.67 o
   3   5   3     1000.14      986.64     10.06 o
   4   5   3       62.62       83.39      2.45 o
   5   5   3       38.23       30.32      1.83 o
   6   5   3       31.38       32.77      1.70 o
   7   5   3       18.85       16.15      1.58 o
   8   5   3       30.32       22.08      2.15 o
   9   5   3       34.77       42.36      4.87 o
  10   5   3       43.80       39.53      9.84 o
  11   5   3        0.18       -6.37      6.37 o
  12   5   3       28.38       40.90     11.34 o
 -14   6   3       46.48       57.30     15.56 o
 -13   6   3       10.94        8.87     10.11 o
 -12   6   3        0.52       -5.70      6.53 o
 -11   6   3      172.22      183.26      8.68 o
 -10   6   3       70.33       59.48      5.05 o
  -9   6   3        0.57        0.78      2.05 o
  -8   6   3        1.45       -0.52      1.86 o
  -7   6   3        0.71        0.07      1.08 o
  -6   6   3      558.88      552.18      7.00 o
  -5   6   3       45.10       31.90      1.33 o
  -4   6   3        0.00        1.06      0.70 o
  -3   6   3      314.50      337.42      4.33 o
  -2   6   3     1226.29     1264.33     16.06 o
  -1   6   3      141.91      140.59      2.98 o
   0   6   3       22.79       18.74      1.09 o
   1   6   3       28.87       28.30      1.31 o
   2   6   3        5.08        0.57      1.08 o
   3   6   3       19.21       25.46      1.35 o
   4   6   3      753.25      793.56     11.06 o
   5   6   3      306.97      296.88      4.62 o
   6   6   3       35.81       30.22      1.73 o
   7   6   3       10.66        6.86      1.63 o
   8   6   3        7.43        5.60      2.07 o
   9   6   3        1.71        3.41      4.36 o
  10   6   3        0.59        4.33      6.85 o
  11   6   3      107.28      137.49     15.21 o
  12   6   3       11.06        4.65      9.16 o
 -13   7   3       73.77       96.67     16.88 o
 -12   7   3       23.50       18.89      9.65 o
 -11   7   3      143.50      161.36     17.17 o
 -10   7   3       39.24       36.15      4.52 o
  -9   7   3       55.35       53.95      4.92 o
  -8   7   3       18.88       17.46      2.67 o
  -7   7   3      815.11      803.87     10.78 o
  -6   7   3      182.03      207.51      3.54 o
  -5   7   3       39.33       41.00      1.44 o
  -4   7   3     2425.82     2506.65     21.50 o
  -3   7   3     1497.82     1698.04     15.99 o
  -2   7   3      511.80      507.91     11.81 o
  -1   7   3     1634.34     1682.36     16.84 o
   0   7   3      109.73      156.94      3.33 o
   1   7   3      700.97      750.65      8.60 o
   2   7   3      223.95      217.55      3.82 o
   3   7   3       52.70       40.73      1.81 o
   4   7   3       47.84       43.15      2.10 o
   5   7   3      129.91      132.63      3.48 o
   6   7   3       41.53       47.41      2.18 o
   7   7   3      525.30      488.19      8.34 o
   8   7   3        8.90        5.25      2.17 o
   9   7   3       53.81       48.70      6.96 o
  10   7   3        4.85        8.01      5.47 o
 -13   8   3       39.44       63.37     14.97 o
 -12   8   3      128.58      159.24     18.95 o
 -11   8   3       47.63       64.69     12.52 o
 -10   8   3       26.29       37.01      9.86 o
  -9   8   3       44.31       45.88      4.86 o
  -8   8   3       37.77       35.61      3.13 o
  -7   8   3      281.44      290.07      4.86 o
  -6   8   3      314.99      315.87      4.84 o
  -5   8   3      956.26      981.78     10.23 o
  -4   8   3      746.69      756.02      8.35 o
  -3   8   3     1296.12     1453.84     14.19 o
  -2   8   3       96.82      123.46      3.29 o
  -1   8   3      845.01      981.25     11.61 o
   0   8   3      536.46      502.15      8.66 o
   1   8   3      213.00      249.16      5.56 o
   2   8   3       60.92       89.56      2.72 o
   3   8   3       47.67       54.78      2.00 o
   4   8   3       82.53       92.82      2.92 o
   5   8   3      167.21      168.14      4.03 o
   6   8   3       26.23       24.95      2.22 o
   7   8   3      399.24      386.43      8.96 o
   8   8   3        1.54       -1.14      2.88 o
   9   8   3        2.05       -2.58      6.26 o
  10   8   3        2.16       16.37      8.33 o
 -13   9   3        7.51       25.29     11.72 o
 -12   9   3       21.97       32.76     11.48 o
 -11   9   3       92.66      108.36     15.27 o
 -10   9   3       61.34       40.07     10.05 o
  -9   9   3        1.56       -5.21      5.51 o
  -8   9   3       99.69       97.02      4.86 o
  -7   9   3      652.07      620.74      7.73 o
  -6   9   3        1.19        1.18      1.11 o
  -5   9   3       18.16       17.89      1.45 o
  -4   9   3      220.12      232.19      3.99 o
  -3   9   3      398.02      406.74      5.84 o
  -2   9   3      165.91      179.55      4.74 o
  -1   9   3      109.65      125.34      3.55 o
   0   9   3      671.65      695.77     11.07 o
   1   9   3      108.32      103.30      2.93 o
   2   9   3     2089.94     2110.98     25.33 o
   3   9   3        9.72        6.71      1.27 o
   4   9   3       71.82       71.93      2.85 o
   5   9   3       22.14       28.07      2.11 o
   6   9   3      632.73      643.99     11.43 o
   7   9   3     1354.42     1267.26     24.43 o
   8   9   3       37.55       48.12      9.34 o
   9   9   3       44.08       39.59     10.00 o
  10   9   3       26.86       30.18      9.70 o
  11   9   3       40.32       47.27     12.04 o
 -13  10   3       24.67       23.60      5.59 o
 -12  10   3        1.41        1.83      8.22 o
 -11  10   3       22.69       16.10      9.59 o
 -10  10   3        8.37       -0.86      6.85 o
  -9  10   3        0.22        2.22      3.07 o
  -8  10   3      104.42       99.72      8.72 o
  -7  10   3      378.60      385.72      6.90 o
  -6  10   3       22.99       20.25      1.70 o
  -5  10   3        2.63        0.85      1.22 o
  -4  10   3      438.61      454.53      6.59 o
  -3  10   3      243.85      258.21      5.07 o
  -2  10   3      690.78      690.54     11.21 o
  -1  10   3      605.66      626.61      9.44 o
   0  10   3       17.94       18.64      1.89 o
   1  10   3        8.34        4.59      1.27 o
   2  10   3        0.91        0.29      1.08 o
   3  10   3      103.35      118.44      3.23 o
   4  10   3      433.42      446.50      7.27 o
   5  10   3        5.39        2.37      1.82 o
   6  10   3       64.13       83.55      4.47 o
   7  10   3      216.75      231.17      8.48 o
   8  10   3       29.32       19.43      4.21 o
   9  10   3       10.65       15.78      7.93 o
  10  10   3        0.87       -1.26      7.15 o
  11  10   3       53.09       78.02     14.24 o
 -13  11   3        0.16       -3.05      6.18 o
 -12  11   3       24.06       22.01      4.79 o
 -11  11   3        0.08        2.64      5.44 o
 -10  11   3        0.16       -1.55      3.34 o
  -9  11   3      124.22      128.19      6.39 o
  -8  11   3       11.85       10.85      2.21 o
  -7  11   3       60.77       52.89      3.13 o
  -6  11   3      845.83      791.48     11.68 o
  -5  11   3       44.17       47.83      2.86 o
  -4  11   3      326.57      317.79      5.47 o
  -3  11   3      491.24      500.63      8.23 o
  -2  11   3       58.62       58.62      3.50 o
  -1  11   3        3.35       -0.62      1.88 o
   0  11   3        0.53       -0.81      1.39 o
   1  11   3        0.82       -0.35      1.23 o
   2  11   3       43.88       39.22      2.43 o
   3  11   3        6.89        5.03      1.45 o
   4  11   3      237.53      258.51      5.96 o
   5  11   3      229.41      221.92      6.95 o
   6  11   3      729.93      692.99     13.82 o
   7  11   3       56.18       49.17      4.66 o
   8  11   3      195.07      217.68     11.61 o
   9  11   3       20.69       32.36      9.35 o
  10  11   3        4.86        9.97      8.25 o
  11  11   3       57.73       72.67     14.30 o
 -12  12   3      102.70      107.53      8.51 o
 -11  12   3        3.78       -0.65      3.85 o
 -10  12   3        0.20       -2.89      3.43 o
  -9  12   3      140.34      151.00     11.49 o
  -8  12   3        0.03       -2.06      2.17 o
  -7  12   3        8.24        8.46      2.74 o
  -6  12   3       42.11       33.71      3.55 o
  -5  12   3       54.43       56.73      3.07 o
  -4  12   3       19.69       13.77      2.09 o
  -3  12   3      149.44      141.11      4.30 o
  -2  12   3       28.47       26.78      2.35 o
  -1  12   3      223.18      247.16      5.71 o
   0  12   3       29.03       27.35      2.60 o
   1  12   3      371.42      397.14      6.77 o
   2  12   3      125.29      123.54      4.07 o
   3  12   3        0.01       -0.26      1.61 o
   4  12   3      778.85      772.04     13.28 o
   5  12   3        1.56        5.46      3.03 o
   6  12   3      356.59      364.25      9.97 o
   7  12   3        2.15       -1.95      2.85 o
   8  12   3       37.09       39.44      5.49 o
   9  12   3       44.69       49.29     10.80 o
  10  12   3       46.03       45.20     11.42 o
  11  12   3       25.85       53.11     12.55 o
 -12  13   3        0.16       -0.70      6.48 o
 -11  13   3       46.52       51.49      6.71 o
 -10  13   3        6.07        8.26      4.39 o
  -9  13   3       12.11        7.22      3.14 o
  -8  13   3       17.48       19.35      2.89 o
  -7  13   3       16.67       17.10      2.63 o
  -6  13   3       52.62       43.93      3.33 o
  -5  13   3     1166.52     1106.51     15.71 o
  -4  13   3      187.24      202.73      5.51 o
  -3  13   3      128.08      110.89      3.98 o
  -2  13   3      295.21      305.56      6.62 o
  -1  13   3      597.42      625.62     10.25 o
   0  13   3      115.91      116.11      5.22 o
   1  13   3       39.97       47.47      2.66 o
   2  13   3      285.64      301.24      6.59 o
   3  13   3      608.86      584.21     14.01 o
   4  13   3      510.59      504.61     10.35 o
   5  13   3      348.46      345.73      8.40 o
   6  13   3       46.66       60.27      4.42 o
   7  13   3        4.85        1.66      3.92 o
   8  13   3      124.83      122.25     13.42 o
   9  13   3        0.67        2.37      7.12 o
  10  13   3        0.81       -0.38      7.93 o
  11  13   3       22.09       34.59     12.47 o
 -12  14   3        2.95        1.71      5.08 o
 -11  14   3       41.51       40.19      6.69 o
 -10  14   3       87.23       86.50      8.16 o
  -9  14   3        2.10        1.27      3.10 o
  -8  14   3        7.04        5.01      2.57 o
  -7  14   3       37.64       33.10      3.20 o
  -6  14   3       78.42       83.81      4.50 o
  -5  14   3       75.77       69.72      3.67 o
  -4  14   3       48.07       42.83      3.34 o
  -3  14   3        4.98        3.63      2.16 o
  -2  14   3       72.28       73.48      3.79 o
  -1  14   3        6.88        3.59      2.06 o
   0  14   3      148.49      147.27      7.10 o
   1  14   3       97.91       97.15      3.63 o
   2  14   3      116.62      107.69      4.18 o
   3  14   3       64.39       68.16      4.09 o
   4  14   3      444.11      455.89     13.74 o
   5  14   3       22.51       23.41      3.27 o
   6  14   3       14.27       11.00      3.73 o
   7  14   3       10.88        4.70      4.20 o
   8  14   3        0.41       -0.80      4.28 o
   9  14   3        1.71       10.40      7.79 o
  10  14   3      215.13      255.21     21.82 o
 -11  15   3       26.21       20.09      5.92 o
 -10  15   3        9.84        7.27      5.08 o
  -9  15   3      199.55      215.23      9.17 o
  -8  15   3       22.60       22.34      4.25 o
  -7  15   3       12.52       10.36      2.76 o
  -6  15   3       19.32       14.73      2.90 o
  -5  15   3      122.91       94.27      4.29 o
  -4  15   3       81.94       64.36      3.74 o
  -3  15   3       74.24       46.49      3.67 o
  -2  15   3       23.99       27.02      3.19 o
  -1  15   3      813.95      804.52     12.86 o
   0  15   3      185.44      179.76      5.61 o
   1  15   3      149.72      136.68      4.37 o
   2  15   3        0.65       -0.71      1.95 o
   3  15   3     1608.59     1569.67     21.25 o
   4  15   3      208.39      210.08      8.13 o
   5  15   3       97.88       90.43      4.88 o
   6  15   3        0.25       -1.40      3.32 o
   7  15   3       32.38       24.45      5.48 o
   8  15   3        0.04       -2.73      4.24 o
   9  15   3       30.81       41.87     10.78 o
  10  15   3       14.61        2.28      8.73 o
 -11  16   3        0.72        6.59      5.48 o
 -10  16   3        3.88        1.34      4.92 o
  -9  16   3       10.71        2.20      3.82 o
  -8  16   3        0.94        4.00      3.03 o
  -7  16   3      142.04      135.77      6.34 o
  -6  16   3        0.00        0.09      2.52 o
  -5  16   3      100.71      108.61      4.74 o
  -4  16   3       12.17       13.47      2.69 o
  -3  16   3       44.82       47.79      3.88 o
  -2  16   3      105.01      106.82      5.08 o
  -1  16   3       39.47       35.05      4.15 o
   0  16   3        0.02       -0.38      2.14 o
   1  16   3        0.31        1.21      2.07 o
   2  16   3      100.80       97.96      4.46 o
   3  16   3      146.38      145.50      5.32 o
   4  16   3       37.72       48.99      3.76 o
   5  16   3       29.15       25.70      3.70 o
   6  16   3       41.30       47.06      5.40 o
   7  16   3       25.04       32.07      6.19 o
   8  16   3        7.27        9.31      5.14 o
   9  16   3       11.01       28.17      9.68 o
 -10  17   3        2.80       -3.51      3.88 o
  -9  17   3        2.38        0.24      3.76 o
  -8  17   3       76.09       76.39      5.38 o
  -7  17   3        1.61        0.17      2.93 o
  -6  17   3        0.01        0.38      2.70 o
  -5  17   3      234.86      229.73      8.84 o
  -4  17   3        2.32        1.13      2.41 o
  -3  17   3       78.51       79.93      5.56 o
  -2  17   3       80.93       81.88      4.77 o
  -1  17   3       32.83       28.84      3.60 o
   0  17   3        0.15       -1.24      2.66 o
   1  17   3      216.40      224.26      6.50 o
   2  17   3      119.20      123.83      5.06 o
   3  17   3       18.82       23.13      3.20 o
   4  17   3       11.52        7.71      2.82 o
   5  17   3       87.79       97.49      6.79 o
   6  17   3        9.62        8.78      4.23 o
   7  17   3        0.03        0.85      4.37 o
   8  17   3        4.52       -0.43      7.15 o
 -10  18   3       10.21        5.49      4.54 o
  -9  18   3        6.51       10.11      4.90 o
  -8  18   3       10.28       11.30      3.75 o
  -7  18   3        6.92       11.13      3.77 o
  -6  18   3       21.05       26.73      3.82 o
  -5  18   3        8.46        8.86      2.88 o
  -4  18   3        0.17       -2.33      2.33 o
  -3  18   3       70.20       74.00      4.51 o
  -2  18   3       68.54       82.52      5.58 o
  -1  18   3       13.52        5.00      2.83 o
   0  18   3       16.70       21.26      7.50 o
   1  18   3       69.78       60.02      4.42 o
   2  18   3      113.01      114.07      5.06 o
   3  18   3      229.30      234.73      7.17 o
   4  18   3      205.59      197.10      6.66 o
   5  18   3        2.55       -3.53      4.10 o
   6  18   3       75.36       86.83      6.23 o
   7  18   3        0.93        4.62      5.40 o
   8  18   3        4.35        3.00      5.48 o
   9  18   3        0.24       -3.44      7.42 o
  -9  19   3        0.03       -4.15      4.15 o
  -8  19   3       28.16       34.14      4.93 o
  -7  19   3       37.17       48.92      5.14 o
  -6  19   3        3.26        2.33      3.13 o
  -5  19   3       26.17       21.36      3.88 o
  -4  19   3        4.55        3.17      2.89 o
  -3  19   3      186.91      183.41      6.92 o
  -2  19   3        2.36        5.82      3.06 o
  -1  19   3        2.40        0.94      3.22 o
   0  19   3       97.83      115.01      7.19 o
   1  19   3        2.92        3.02      2.79 o
   2  19   3       18.94       16.66      3.53 o
   3  19   3      275.16      275.46      9.08 o
   4  19   3       54.75       55.90      4.99 o
   5  19   3       13.71        9.64      4.49 o
   6  19   3       14.83       11.73      4.16 o
   7  19   3       23.36       28.34      6.93 o
   8  19   3        4.88        6.93      6.03 o
  -9  20   3        5.36        2.88      4.78 o
  -8  20   3       24.70       32.63      5.00 o
  -7  20   3       20.03       22.65      4.55 o
  -6  20   3       20.35       21.17      4.06 o
  -5  20   3        0.03       -3.04      3.04 o
  -4  20   3        3.38        0.68      2.97 o
  -3  20   3        0.25       -2.08      2.81 o
  -2  20   3        0.00       -1.48      3.33 o
  -1  20   3        6.57        5.95      3.78 o
   0  20   3        8.85       12.16      4.09 o
   1  20   3       15.23        7.72      3.97 o
   2  20   3       49.74       51.06      6.28 o
   3  20   3       11.87       11.87      4.33 o
   4  20   3        1.88       -3.02      3.43 o
   5  20   3        7.35       -0.42      4.14 o
   6  20   3        0.05        0.06      4.62 o
   7  20   3       22.71       15.97      6.57 o
  -8  21   3       10.66       13.85      4.59 o
  -7  21   3       36.99       42.46      5.59 o
  -6  21   3       16.85       20.33      4.76 o
  -5  21   3       13.47        6.73      3.73 o
  -4  21   3        0.54       -3.22      3.22 o
  -3  21   3        3.48        1.35      3.46 o
  -2  21   3       12.00        4.24      3.89 o
  -1  21   3       45.80       38.57      5.44 o
   0  21   3       11.97       16.71      4.44 o
   1  21   3       76.39       83.28      6.80 o
   2  21   3       47.06       57.19      6.03 o
   3  21   3       18.43       17.19      4.90 o
   4  21   3        1.53       -4.28      6.02 o
   5  21   3        2.75        2.74      4.94 o
   6  21   3        0.57       -1.10      5.95 o
   7  21   3        9.60        3.09      6.82 o
  -7  22   3       32.71       35.03      5.75 o
  -6  22   3       30.34       26.93      5.32 o
  -5  22   3       17.25       18.99      9.10 o
  -4  22   3        6.38        4.46      3.88 o
  -3  22   3       12.45        8.56      4.06 o
  -2  22   3        7.46       10.82      4.66 o
  -1  22   3       38.40       42.22      5.88 o
   0  22   3       31.39       32.29      5.51 o
   1  22   3       15.81       16.57      4.79 o
   2  22   3        1.11       -2.67      3.98 o
   3  22   3       92.61       96.12      8.57 o
   4  22   3       19.15       13.18      5.78 o
   5  22   3       16.61        7.76      5.71 o
   6  22   3        0.07        4.67      6.77 o
  -6  23   3       18.02       26.65      6.65 o
  -5  23   3       29.77       37.10      6.19 o
  -4  23   3        3.27        0.38      4.34 o
  -3  23   3       28.37       36.77      5.32 o
  -2  23   3        7.02       13.39      5.05 o
  -1  23   3       46.94       54.81      6.43 o
   0  23   3        0.35       -0.41      4.25 o
   1  23   3       47.44       51.27      6.62 o
   2  23   3       15.10       14.91      5.14 o
   3  23   3        1.24       -2.01      4.61 o
   4  23   3        2.37        2.22      5.77 o
   5  23   3       89.69      114.07     16.25 o
  -5  24   3       30.77       26.73      6.78 o
  -4  24   3        3.98       -6.43      6.75 o
  -3  24   3        2.94       -2.26      4.07 o
  -2  24   3       19.43       18.53      4.84 o
  -1  24   3        1.19        0.21      4.72 o
   0  24   3       16.79       12.59      5.41 o
   1  24   3       48.08       35.80      7.62 o
   2  24   3       17.27       10.88      5.23 o
   3  24   3       19.43        5.68      6.74 o
   4  24   3       72.26       71.84     16.21 o
  -3  25   3        1.65       -4.28      5.56 o
  -2  25   3       10.53        9.10      7.74 o
  -1  25   3        0.32       -1.85      5.03 o
   0  25   3        5.29        1.22      4.86 o
   1  25   3        0.19       -4.59      4.59 o
   2  25   3        0.40        2.91     11.95 o
 -12   0   4       76.45       86.43     14.11 o
 -10   0   4       29.10       17.11      8.01 o
  -8   0   4      395.46      385.61     20.13 o
  -6   0   4      140.59      152.92     10.80 o
  -4   0   4       62.01       53.21      2.19 o
  -2   0   4     2224.08     2163.45     27.99 o
   0   0   4     3570.22     3631.76     78.43 o
   2   0   4        0.50       -0.99      0.99 o
   4   0   4       51.18       84.02      4.55 o
   6   0   4      858.42      789.22     13.59 o
   8   0   4      604.31      663.61     18.46 o
  10   0   4       14.87        7.34      7.39 o
  12   0   4        0.39        2.10      7.77 o
 -14   1   4       78.20       88.02     16.66 o
 -13   1   4       14.43       21.72      9.54 o
 -12   1   4        7.93        0.53      4.56 o
 -11   1   4       47.98       52.61      7.82 o
 -10   1   4       32.01       34.50      4.57 o
  -9   1   4       99.66       97.01      5.79 o
  -8   1   4       28.45       32.10      2.22 o
  -7   1   4      131.17      139.15     10.66 o
  -6   1   4      275.47      292.83     13.73 o
  -5   1   4     1518.66     1565.32     19.07 o
  -4   1   4        0.22        0.03      0.60 o
  -3   1   4      774.20      827.84      8.99 o
  -2   1   4      277.74      232.59      3.06 o
  -1   1   4     1313.90     1423.91     13.97 o
   0   1   4     5555.96     5869.57     82.96 o
   1   1   4      111.46      121.22      2.68 o
   2   1   4     2793.32     2966.90     26.10 o
   3   1   4      414.03      468.58      5.96 o
   4   1   4      796.47      835.11     10.23 o
   5   1   4       28.47       31.90      1.88 o
   6   1   4      111.24      105.43      3.23 o
   7   1   4      126.54      136.80      4.51 o
   8   1   4      261.29      247.58      9.23 o
   9   1   4       25.62       19.83      5.26 o
  10   1   4        4.17        1.99      4.51 o
  11   1   4        0.02        3.86      4.77 o
  12   1   4        9.77       13.80      6.45 o
 -14   2   4       33.39       50.15     13.09 o
 -13   2   4       74.18       96.43     15.86 o
 -12   2   4       11.14       -2.69      4.93 o
 -11   2   4       46.24       47.32     11.99 o
 -10   2   4        6.71       -0.68      2.75 o
  -9   2   4      533.17      525.51     14.59 o
  -8   2   4       95.48       92.87      3.69 o
  -7   2   4      661.90      673.24     11.63 o
  -6   2   4        0.06        1.19      0.75 o
  -5   2   4      662.35      785.85      7.97 o
  -4   2   4      186.49      177.77      3.12 o
  -3   2   4     2641.76     2683.20     25.09 o
  -2   2   4      173.02      188.07      2.48 o
  -1   2   4        7.90        5.63      0.71 o
   0   2   4     2384.31     2512.65     22.90 o
   1   2   4      581.30      613.88      9.71 o
   2   2   4      636.10      687.17      8.92 o
   3   2   4      652.86      637.37      7.55 o
   4   2   4      107.79      123.72      3.68 o
   5   2   4       85.03       81.31      2.70 o
   6   2   4      978.94     1031.63     12.51 o
   7   2   4      542.11      528.84      9.41 o
   8   2   4       11.59       13.08      2.45 o
   9   2   4       22.90       22.50      5.76 o
  10   2   4       73.17       78.97     10.51 o
  11   2   4       32.26       40.46      7.30 o
  12   2   4        0.03        7.99      5.96 o
 -14   3   4        0.45       -1.73      6.46 o
 -13   3   4       32.46       29.98      5.54 o
 -12   3   4       16.63       15.21      2.09 o
 -11   3   4        6.47        7.68      2.51 o
 -10   3   4      262.14      233.35      5.42 o
  -9   3   4        0.13       -1.09      1.09 o
  -8   3   4      487.73      480.05      7.22 o
  -7   3   4        1.99        3.13      0.93 o
  -6   3   4      196.37      204.30      3.84 o
  -5   3   4      501.98      489.37      5.47 o
  -4   3   4      573.17      582.91     10.26 o
  -3   3   4       16.78       22.49      1.16 o
  -2   3   4      588.65      598.83      7.03 o
  -1   3   4      137.62      139.15      2.39 o
   0   3   4     2291.81     2349.53     20.87 o
   1   3   4      698.44      794.42      8.21 o
   2   3   4      136.02      143.12      2.69 o
   3   3   4      272.43      283.50      4.37 o
   4   3   4      467.27      529.60      7.39 o
   5   3   4       19.21       19.69      1.73 o
   6   3   4      147.57      155.02      4.02 o
   7   3   4        9.95        4.09      1.90 o
   8   3   4        5.15        6.22      2.39 o
   9   3   4        4.06        2.88      6.29 o
  10   3   4       20.32       15.25      5.63 o
  11   3   4       12.77        7.55      5.63 o
  12   3   4        1.08        3.19      5.95 o
 -14   4   4       23.86       15.05     11.34 o
 -13   4   4        0.48       -1.30      2.69 o
 -12   4   4       15.75       12.17      3.82 o
 -11   4   4       42.43       41.69      2.93 o
 -10   4   4        9.27        6.37      1.86 o
  -9   4   4       94.07       89.92      3.20 o
  -8   4   4       22.43       30.19      2.15 o
  -7   4   4      117.00      121.41      3.37 o
  -6   4   4      247.47      250.60      3.82 o
  -5   4   4       29.06       30.30      1.10 o
  -4   4   4        8.69       21.22      1.11 o
  -3   4   4      120.61      160.84      2.60 o
  -2   4   4       14.59        9.98      1.51 o
  -1   4   4      680.84      767.47     10.69 o
   0   4   4     1863.78     1950.52     18.82 o
   1   4   4       27.71       39.23      1.49 o
   2   4   4      515.90      596.51      6.77 o
   3   4   4       39.19       47.10      2.90 o
   4   4   4       62.18       84.81      2.70 o
   5   4   4     1516.72     1507.74     17.06 o
   6   4   4       53.51       59.07      2.84 o
   7   4   4       10.78        8.91      1.81 o
   8   4   4       76.27       72.31      4.24 o
   9   4   4        2.23        3.74      6.34 o
  10   4   4        0.08       -3.71      6.96 o
  11   4   4        0.27        8.41      5.66 o
  12   4   4       51.60       80.93     31.35 o
 -14   5   4        0.83       -7.66      7.66 o
 -13   5   4        8.99       -5.35      7.55 o
 -12   5   4       98.58      109.31     15.79 o
 -11   5   4       11.85       10.17      2.29 o
 -10   5   4       24.08       24.36      2.57 o
  -9   5   4      110.51       88.53      4.08 o
  -8   5   4      139.80      128.82      4.75 o
  -7   5   4      640.99      625.35      7.94 o
  -6   5   4      218.57      217.17      3.48 o
  -5   5   4       19.20       15.92      1.03 o
  -4   5   4        0.91       -0.05      0.62 o
  -3   5   4       51.54       54.04      1.70 o
  -2   5   4        3.51        1.46      0.79 o
  -1   5   4      675.18      658.11      8.85 o
   0   5   4      267.77      288.25      5.41 o
   1   5   4      699.67      737.47     10.47 o
   2   5   4       35.46       28.37      1.42 o
   3   5   4        0.79        0.70      0.86 o
   4   5   4       43.38       52.09      2.09 o
   5   5   4        5.23        1.90      1.26 o
   6   5   4      215.85      236.49      4.34 o
   7   5   4      165.81      181.67      4.78 o
   8   5   4       94.38       82.43      5.68 o
   9   5   4        5.68       15.08      6.96 o
  10   5   4      162.40      179.85     16.77 o
  11   5   4       26.18       43.59     11.05 o
  12   5   4       49.24       79.74     16.43 o
 -14   6   4        9.38       -3.41      9.14 o
 -13   6   4       24.36       26.23     11.48 o
 -12   6   4        1.40       -0.99      7.53 o
 -11   6   4        0.02       -1.00      2.05 o
 -10   6   4       31.46       32.34      3.02 o
  -9   6   4      185.08      155.38      7.23 o
  -8   6   4       21.96       21.06      2.59 o
  -7   6   4      189.93      203.44      3.88 o
  -6   6   4      140.76      146.55      2.60 o
  -5   6   4       49.46       50.94      1.47 o
  -4   6   4     1477.21     1520.39     14.46 o
  -3   6   4     2730.29     2722.05     25.80 o
  -2   6   4       62.63       60.00      2.05 o
  -1   6   4      439.04      469.79      7.07 o
   0   6   4     1182.14     1241.28     17.15 o
   1   6   4     2302.12     2404.76     26.48 o
   2   6   4      362.54      444.96      7.97 o
   3   6   4        0.32        0.15      0.96 o
   4   6   4       25.77       28.41      1.79 o
   5   6   4       26.00       26.95      1.79 o
   6   6   4      409.99      432.10      7.14 o
   7   6   4      472.39      462.98     10.53 o
   8   6   4        2.93        5.96      3.37 o
   9   6   4        0.84       -2.20      5.72 o
  10   6   4        1.99        0.11      7.39 o
  11   6   4       18.33       10.72      8.79 o
  12   6   4       12.88        8.39     10.00 o
 -14   7   4        8.53        2.20      9.81 o
 -13   7   4        2.33       12.36     10.51 o
 -12   7   4       40.07       53.29     13.44 o
 -11   7   4        1.90        9.70      7.74 o
 -10   7   4       58.39       54.91      4.50 o
  -9   7   4       76.40       80.96      4.44 o
  -8   7   4     1338.16     1311.53     17.31 o
  -7   7   4      153.70      150.55      3.41 o
  -6   7   4     2837.85     2743.69     24.72 o
  -5   7   4       79.28       86.32      2.07 o
  -4   7   4      982.17     1051.43     11.50 o
  -3   7   4      407.58      441.09      5.88 o
  -2   7   4     3074.91     3277.26     31.12 o
  -1   7   4       48.10       38.14      1.65 o
   0   7   4      343.63      344.92      6.54 o
   1   7   4      884.17     1015.23     11.82 o
   2   7   4      210.37      235.26      5.09 o
   3   7   4      122.32      130.55      3.13 o
   4   7   4      105.93      111.00      3.27 o
   5   7   4      114.65      115.45      3.27 o
   6   7   4      205.12      200.23      5.20 o
   7   7   4        5.88        0.00      2.51 o
   8   7   4       32.73       35.57      6.55 o
   9   7   4        0.60       -3.98      6.07 o
  10   7   4       59.62       60.01     11.80 o
 -13   8   4       48.14       48.25      5.00 o
 -12   8   4        4.10        4.51      2.86 o
 -11   8   4        0.37       -0.56      7.58 o
 -10   8   4       35.34       23.04      3.61 o
  -9   8   4       33.21       35.14      2.99 o
  -8   8   4      431.16      374.37      7.05 o
  -7   8   4      224.34      223.71      3.99 o
  -6   8   4        4.85        5.32      1.10 o
  -5   8   4      988.00     1000.61      9.93 o
  -4   8   4        0.58        0.82      1.05 o
  -3   8   4        0.92       -0.96      0.96 o
  -2   8   4     1959.53     2111.69     24.38 o
  -1   8   4       61.32       51.86      2.37 o
   0   8   4      233.68      239.68      4.25 o
   1   8   4      794.04      835.02     12.36 o
   2   8   4      392.53      366.21      5.95 o
   3   8   4       19.53       27.16      1.82 o
   4   8   4      120.52      114.01      3.51 o
   5   8   4       14.17       19.00      1.96 o
   6   8   4       73.10       65.15      3.74 o
   7   8   4       42.01       39.18      4.24 o
   8   8   4        6.28        9.50      4.57 o
   9   8   4       27.25        9.78      7.34 o
 -13   9   4       27.33       17.98      6.73 o
 -12   9   4       10.45        4.98      3.37 o
 -11   9   4        0.96        1.59      3.06 o
 -10   9   4        0.53        0.58      2.53 o
  -9   9   4       38.66       44.54      4.55 o
  -8   9   4      118.98      117.70      4.04 o
  -7   9   4       12.30        5.82      1.32 o
  -6   9   4        2.14        1.54      1.13 o
  -5   9   4      211.86      203.18      4.11 o
  -4   9   4       70.36       74.10      2.46 o
  -3   9   4      218.44      222.30      4.14 o
  -2   9   4     1129.55     1202.83     15.36 o
  -1   9   4     1985.32     2036.27     22.01 o
   0   9   4       48.65       61.09      3.24 o
   1   9   4       37.08       40.78      3.34 o
   2   9   4      242.11      270.22      5.08 o
   3   9   4      117.98      117.04      3.33 o
   4   9   4        3.89        3.50      1.72 o
   5   9   4      219.25      218.29      6.96 o
   6   9   4      241.61      210.83      6.86 o
   7   9   4       25.17       20.84      3.77 o
   8   9   4        1.34        0.00      3.44 o
   9   9   4       13.96       17.35      3.97 o
 -13  10   4        0.00        3.03      3.77 o
 -12  10   4        7.73       11.15      3.89 o
 -11  10   4        1.14        2.17      3.98 o
 -10  10   4       21.60       16.09      6.19 o
  -9  10   4        6.92        6.45      2.49 o
  -8  10   4        3.34        1.15      2.40 o
  -7  10   4        6.65        2.27      1.60 o
  -6  10   4       79.38       78.43      2.53 o
  -5  10   4      355.84      335.79      5.57 o
  -4  10   4       34.80       41.81      2.11 o
  -3  10   4      204.60      227.46      4.67 o
  -2  10   4      171.30      198.68      5.98 o
  -1  10   4      344.35      356.10      6.66 o
   0  10   4      235.33      202.05      4.54 o
   1  10   4       23.66       25.61      1.96 o
   2  10   4      121.48      112.67      6.91 o
   3  10   4        7.04        7.48      1.51 o
   4  10   4      174.68      174.37      5.67 o
   5  10   4       19.61       20.10      3.00 o
   6  10   4      152.22      147.93      7.60 o
   7  10   4       76.32       74.88      5.38 o
   8  10   4       31.88       32.05      5.01 o
   9  10   4        4.96        3.74      6.37 o
 -13  11   4        0.57        1.00      3.68 o
 -12  11   4       52.94       47.13      5.80 o
 -11  11   4       14.45       17.24      4.41 o
 -10  11   4       74.54       61.23     10.36 o
  -9  11   4       26.62       31.75      3.63 o
  -8  11   4       39.62       35.24      2.82 o
  -7  11   4       13.65        9.04      2.22 o
  -6  11   4       26.00       18.71      2.70 o
  -5  11   4      125.35      120.37      3.75 o
  -4  11   4       12.43       13.40      1.99 o
  -3  11   4        0.72       -1.14      1.40 o
  -2  11   4       38.12       47.65      2.68 o
  -1  11   4       18.66       12.66      1.93 o
   0  11   4      629.96      672.81     10.18 o
   1  11   4       14.82       15.15      1.83 o
   2  11   4       53.26       54.05      2.56 o
   3  11   4      370.55      374.74      7.23 o
   4  11   4       67.62       65.25      4.12 o
   5  11   4        0.65        0.49      2.42 o
   6  11   4      124.53      143.23      8.63 o
   7  11   4       42.21       43.37      8.22 o
   8  11   4       29.00       24.91      4.91 o
   9  11   4       72.73       74.31     12.07 o
  10  11   4       54.73       80.60     13.60 o
 -12  12   4        0.00       -1.69      3.96 o
 -11  12   4       71.59       78.19      9.29 o
 -10  12   4        4.43        3.26      6.21 o
  -9  12   4       26.80       29.99      3.78 o
  -8  12   4       24.80       32.12      3.04 o
  -7  12   4      277.87      258.36      7.86 o
  -6  12   4      198.76      202.14      5.68 o
  -5  12   4       75.64       75.09      4.04 o
  -4  12   4      161.48      185.75      5.16 o
  -3  12   4      168.80      162.46      4.64 o
  -2  12   4       80.03       86.21      3.52 o
  -1  12   4        0.37       -0.97      1.55 o
   0  12   4      484.09      492.75      7.77 o
   1  12   4       72.97       68.74      3.12 o
   2  12   4       81.91       81.91      4.94 o
   3  12   4       27.27       18.16      2.58 o
   4  12   4        0.23       -1.47      2.25 o
   5  12   4      195.12      162.75      6.40 o
   6  12   4      127.10      137.32      8.02 o
   7  12   4      206.66      212.41     11.76 o
   8  12   4        1.76        3.93      4.20 o
   9  12   4        1.98        2.10      4.31 o
  10  12   4       45.80       66.49     13.01 o
 -12  13   4        6.93       11.24      5.01 o
 -11  13   4       36.95       39.18      6.29 o
 -10  13   4       13.28        9.73      4.56 o
  -9  13   4       14.50       19.83      3.74 o
  -8  13   4       30.57       28.68      3.18 o
  -7  13   4      118.71      104.76      4.51 o
  -6  13   4        1.50        6.09      2.20 o
  -5  13   4      874.96      844.93     13.01 o
  -4  13   4      548.10      596.70     10.25 o
  -3  13   4        3.27       -1.90      2.65 o
  -2  13   4      187.50      189.16      5.24 o
  -1  13   4      176.39      152.82      4.86 o
   0  13   4       19.38       11.16      1.90 o
   1  13   4      269.97      267.60      7.06 o
   2  13   4      177.35      186.66      5.70 o
   3  13   4      131.13      123.24      4.91 o
   4  13   4       18.77       19.33      2.97 o
   5  13   4        8.06        9.38      3.09 o
   6  13   4       17.18       16.74      4.25 o
   7  13   4       33.22       35.48      8.05 o
   8  13   4        5.50       -2.05      6.33 o
   9  13   4      152.25      181.87     17.04 o
  10  13   4        5.45       25.48     10.16 o
 -12  14   4       11.56        7.70      5.47 o
 -11  14   4        8.07        5.21      8.63 o
 -10  14   4        3.57       -1.92      3.24 o
  -9  14   4       56.64       52.48      5.06 o
  -8  14   4        4.02        1.49      2.52 o
  -7  14   4        6.45        3.27      2.33 o
  -6  14   4      239.57      214.06      8.32 o
  -5  14   4       51.75       57.55      3.51 o
  -4  14   4      108.57      103.70      4.31 o
  -3  14   4       31.85       17.61      4.17 o
  -2  14   4       25.09       29.06      2.76 o
  -1  14   4        8.17        4.34      2.19 o
   0  14   4      129.74      129.45      5.24 o
   1  14   4      576.22      588.94      9.36 o
   2  14   4      368.55      353.77      8.33 o
   3  14   4      105.98       99.82      6.42 o
   4  14   4       27.21       25.20      3.34 o
   5  14   4      201.71      198.85      7.93 o
   6  14   4       22.38       18.08      4.11 o
   7  14   4        0.36       -0.20      4.18 o
   8  14   4       16.49       24.45      9.12 o
   9  14   4        0.06       -7.18      7.18 o
 -11  15   4        3.41       -2.16      4.89 o
 -10  15   4       13.19        9.75      4.01 o
  -9  15   4       19.61       15.76      4.96 o
  -8  15   4        9.55       11.97      3.09 o
  -7  15   4       32.28       28.13      3.70 o
  -6  15   4        6.93        3.73      2.56 o
  -5  15   4        5.08        6.91      2.38 o
  -4  15   4      104.65       77.48      4.31 o
  -3  15   4        0.38        1.23      2.30 o
  -2  15   4        6.97        3.64      2.59 o
  -1  15   4      127.33      117.96      4.60 o
   0  15   4       10.50        2.57      1.85 o
   1  15   4       48.58       58.90      4.07 o
   2  15   4        5.50        6.47      2.77 o
   3  15   4      132.65      128.60      6.74 o
   4  15   4        1.48        2.85      2.61 o
   5  15   4        4.62        2.04      3.05 o
   6  15   4       60.39       62.03      5.71 o
   7  15   4       82.91      103.90      9.46 o
   8  15   4       16.55       12.36      6.91 o
 -11  16   4       17.04       18.57      6.28 o
 -10  16   4        3.58        2.90      3.91 o
  -9  16   4       27.78       29.16      4.93 o
  -8  16   4       10.57       13.41      3.42 o
  -7  16   4       46.64       41.99      4.33 o
  -6  16   4      190.21      175.24      6.45 o
  -5  16   4       19.71       26.78      3.21 o
  -4  16   4       35.32       40.91      3.49 o
  -3  16   4        0.04        0.45      2.43 o
  -2  16   4      130.52      129.19      5.55 o
  -1  16   4        7.97        6.99      2.86 o
   0  16   4      184.80      190.47      5.32 o
   1  16   4       75.49       88.94      5.32 o
   2  16   4      791.36      779.12     12.98 o
   3  16   4       25.19       36.30      4.57 o
   4  16   4      335.07      343.31      9.10 o
   5  16   4       45.80       56.61      4.87 o
   6  16   4       14.32       10.21      5.40 o
   7  16   4        4.59       11.21      7.23 o
   8  16   4       24.47       21.58      8.25 o
 -10  17   4       15.78       12.93      4.62 o
  -9  17   4        1.43        1.48      4.05 o
  -8  17   4       77.54       79.35      5.46 o
  -7  17   4        6.63        2.23      3.08 o
  -6  17   4      102.25       91.63      5.16 o
  -5  17   4      226.11      217.85      6.85 o
  -4  17   4       11.17       12.76      3.27 o
  -3  17   4       74.94       91.04      5.22 o
  -2  17   4      159.94      141.22      5.99 o
  -1  17   4      187.44      173.81      6.65 o
   0  17   4       49.69       41.33      3.66 o
   1  17   4        1.80       -1.37      2.62 o
   2  17   4       28.49       28.16      3.30 o
   3  17   4       83.05       95.35      5.54 o
   4  17   4       16.68       15.10      3.57 o
   5  17   4       28.69       23.21      4.48 o
   6  17   4       33.18       37.10      6.82 o
   7  17   4       43.61       37.03      9.30 o
   8  17   4       13.93       27.33      8.82 o
 -10  18   4        4.24        7.47      4.60 o
  -9  18   4       14.89       12.95      4.68 o
  -8  18   4       24.71       19.34      4.08 o
  -7  18   4        2.14        5.42      3.56 o
  -6  18   4       26.41       31.14      6.01 o
  -5  18   4        6.69        7.40      2.89 o
  -4  18   4       78.49       87.65      4.83 o
  -3  18   4       42.57       38.94      4.16 o
  -2  18   4        6.39        5.49      2.90 o
  -1  18   4        8.26       -0.73      3.18 o
   0  18   4        1.99        2.10      3.20 o
   1  18   4      102.12       99.28      7.04 o
   2  18   4      196.14      188.06      7.28 o
   3  18   4      123.18      111.77      6.85 o
   4  18   4        4.23        7.61      3.28 o
   5  18   4        1.89        5.00      3.81 o
   6  18   4       20.90       24.82      8.62 o
   7  18   4        0.05        1.16      7.90 o
   8  18   4       40.20       69.12     11.42 o
  -9  19   4        2.22        4.80      4.48 o
  -8  19   4       18.19       21.97      6.12 o
  -7  19   4       24.86       18.23      4.22 o
  -6  19   4        2.15       -2.34      3.00 o
  -5  19   4       11.97       10.92      3.44 o
  -4  19   4       41.87       40.38      4.07 o
  -3  19   4        0.18        3.64      3.34 o
  -2  19   4       23.73       27.41      4.56 o
  -1  19   4       25.74       18.48      4.31 o
   0  19   4        3.01        3.52      5.72 o
   1  19   4      284.49      315.21     10.90 o
   2  19   4        0.11       -3.18      3.89 o
   3  19   4      163.01      159.00      8.13 o
   4  19   4       24.54       21.65      6.39 o
   5  19   4        0.03       -1.91      3.65 o
   6  19   4        0.96        4.89      5.76 o
   7  19   4        0.00       -1.17      5.72 o
   8  19   4        0.09        1.60      5.96 o
  -9  20   4       41.67       34.43      6.24 o
  -8  20   4       16.10        6.02      5.30 o
  -7  20   4        1.00        2.70      3.77 o
  -6  20   4        2.02        0.08      3.28 o
  -5  20   4        2.26        3.16      3.20 o
  -4  20   4        2.01       -2.64      2.91 o
  -3  20   4        1.53       -2.90      2.90 o
  -2  20   4       14.59       17.23      4.38 o
  -1  20   4        0.22       -3.62      3.62 o
   0  20   4       40.90       45.37      5.56 o
   1  20   4       61.39       61.27      6.82 o
   2  20   4       67.44       69.57      9.14 o
   3  20   4        0.03        0.07      3.88 o
   4  20   4       30.36       29.50      5.33 o
   5  20   4       18.97       10.27      5.23 o
   6  20   4        1.06       -5.15      5.15 o
   7  20   4        2.38        5.48      6.44 o
  -8  21   4       43.10       48.28      5.83 o
  -7  21   4       13.62       12.49      4.58 o
  -6  21   4        0.10        0.01      4.02 o
  -5  21   4        1.02       -2.51      3.46 o
  -4  21   4       38.79       41.96      4.93 o
  -3  21   4       21.21       25.95      4.46 o
  -2  21   4       40.29       40.35      5.57 o
  -1  21   4       49.30       47.15      5.83 o
   0  21   4       22.38       28.47      5.20 o
   1  21   4       98.82       95.44      7.19 o
   2  21   4        0.09        2.02      6.28 o
   3  21   4        1.10        1.27      4.22 o
   4  21   4       54.32       51.35      6.24 o
   5  21   4       11.92       12.87      5.53 o
   6  21   4       16.08       11.91     10.37 o
  -7  22   4       20.88       28.31      5.59 o
  -6  22   4       10.04        8.94      4.68 o
  -5  22   4        0.42        2.00      4.22 o
  -4  22   4        7.09       13.96      4.40 o
  -3  22   4       48.12       52.75      5.52 o
  -2  22   4       89.18       96.37      7.44 o
  -1  22   4        2.56        0.01      3.91 o
   0  22   4       54.57       72.29      6.81 o
   1  22   4        6.26        6.88      4.49 o
   2  22   4       12.55        9.80      4.77 o
   3  22   4       37.78       48.08      7.22 o
   4  22   4        0.02        2.21      5.08 o
   5  22   4       80.36       92.11      9.01 o
  -6  23   4       85.70      116.27      9.46 o
  -5  23   4       11.86        7.59      4.79 o
  -4  23   4       30.92       21.91      6.61 o
  -3  23   4       11.07       10.43      5.23 o
  -2  23   4       57.80       73.07      6.98 o
  -1  23   4       35.47       43.95      6.12 o
   0  23   4        0.01        6.45      4.64 o
   1  23   4        7.34       15.96      5.22 o
   2  23   4       11.92        9.47      4.88 o
   3  23   4        8.48        6.65      5.04 o
   4  23   4       28.17       25.18      8.26 o
  -5  24   4        2.24       -0.29      6.87 o
  -4  24   4       18.35        9.92      5.09 o
  -3  24   4        0.92        6.77      4.54 o
  -2  24   4       39.01       41.38      6.43 o
  -1  24   4       79.56       77.27      7.65 o
   0  24   4      166.38      154.64      9.52 o
   1  24   4        2.85        1.39      6.62 o
   2  24   4       26.16       14.13      5.39 o
   3  24   4       24.62       30.51      8.74 o
  -3  25   4        2.65       10.99     10.37 o
  -2  25   4       41.84       52.94      7.20 o
  -1  25   4        0.01       -2.72      5.87 o
   0  25   4        3.81        5.33      5.52 o
   1  25   4       17.03        0.45     14.12 o
 -13   0   5       90.06       73.72     13.87 o
 -11   0   5      104.78       98.85     13.44 o
  -9   0   5      369.86      336.51     20.56 o
  -7   0   5     1251.12     1189.80     41.04 o
  -5   0   5       50.25       65.84      2.77 o
  -3   0   5      138.87      174.46      3.89 o
  -1   0   5     2507.50     2588.00     39.87 o
   1   0   5      737.11      787.07     11.73 o
   3   0   5      485.51      514.67      8.49 o
   5   0   5     1293.23     1248.80     19.86 o
   7   0   5        0.01        0.96      3.07 o
   9   0   5       59.89       87.75     12.01 o
  11   0   5        0.11       -2.23      7.55 o
 -14   1   5        0.45        6.75      8.87 o
 -13   1   5       91.18      108.77     11.61 o
 -12   1   5        2.01        1.30      4.64 o
 -11   1   5       80.15       90.57      9.41 o
 -10   1   5        6.28        1.11      5.38 o
  -9   1   5     1142.38     1098.67     22.13 o
  -8   1   5      206.67      185.28     13.24 o
  -7   1   5       78.62       82.24      2.34 o
  -6   1   5       47.15       57.70      1.71 o
  -5   1   5      153.81      175.69      3.27 o
  -4   1   5      147.84      132.13      2.69 o
  -3   1   5     1956.56     2162.67     22.05 o
  -2   1   5     2685.98     2726.62     27.26 o
  -1   1   5     3165.27     3376.42     33.57 o
   0   1   5     1189.90     1248.03     12.70 o
   1   1   5      600.78      658.20     10.08 o
   2   1   5      317.01      315.80      4.47 o
   3   1   5      239.61      279.32      4.22 o
   4   1   5        0.22        1.62      1.23 o
   5   1   5       93.60       90.08      3.10 o
   6   1   5       17.95       27.13      1.99 o
   7   1   5        0.80        0.23      1.76 o
   8   1   5       23.63       22.93      5.48 o
   9   1   5       61.00       58.49      7.64 o
  10   1   5       55.92       58.83      9.88 o
  11   1   5        5.04        0.28      5.04 o
  12   1   5        8.54       20.51      6.45 o
 -14   2   5        8.28       14.78      9.81 o
 -13   2   5        0.26        1.40      2.90 o
 -12   2   5       25.72       26.62      7.28 o
 -11   2   5       90.58       98.13      4.69 o
 -10   2   5       21.02       20.38      4.90 o
  -9   2   5        0.01        1.47      1.09 o
  -8   2   5     1012.40     1010.12     14.12 o
  -7   2   5      211.30      217.08      3.58 o
  -6   2   5      455.09      493.73      7.38 o
  -5   2   5     1565.98     1594.15     18.12 o
  -4   2   5     2672.85     2886.05     29.00 o
  -3   2   5     1326.69     1395.70     14.98 o
  -2   2   5        7.59        5.62      0.88 o
  -1   2   5     1228.33     1196.37     15.59 o
   0   2   5      452.56      469.82      7.94 o
   1   2   5     1180.25     1291.22     17.18 o
   2   2   5      840.24      950.20     11.72 o
   3   2   5       31.94       26.98      1.48 o
   4   2   5       67.10       53.87      2.37 o
   5   2   5     1355.21     1370.49     16.05 o
   6   2   5       94.81       85.48      3.36 o
   7   2   5        0.87        0.22      2.26 o
   8   2   5      199.47      180.22     22.06 o
   9   2   5      108.05      106.68      6.00 o
  10   2   5       17.31       10.53      5.47 o
  11   2   5        1.54        8.77      5.43 o
  12   2   5        8.51       15.46      6.99 o
 -14   3   5        0.07        0.60      5.27 o
 -13   3   5       36.52       46.28      3.07 o
 -12   3   5        4.68        5.29      1.80 o
 -11   3   5       43.89       51.46      3.14 o
 -10   3   5        6.43        5.35      1.86 o
  -9   3   5       64.93       73.18      3.65 o
  -8   3   5      202.13      174.44      4.65 o
  -7   3   5       45.70       43.31      1.87 o
  -6   3   5       11.46       13.14      1.05 o
  -5   3   5      364.85      430.54      6.24 o
  -4   3   5       69.53       86.64      2.33 o
  -3   3   5      206.40      236.38      3.92 o
  -2   3   5      311.86      374.34      7.69 o
  -1   3   5      327.93      300.19      5.19 o
   0   3   5        4.46        1.80      1.06 o
   1   3   5     1543.75     1640.66     17.96 o
   2   3   5      482.13      517.21      6.66 o
   3   3   5       31.44       23.41      1.60 o
   4   3   5      445.86      438.40      6.87 o
   5   3   5       79.22       76.71      3.39 o
   6   3   5       32.90       33.48      3.27 o
   7   3   5      186.21      198.67     19.90 o
   8   3   5       11.83       14.30      7.18 o
   9   3   5        3.19        3.29      2.94 o
  10   3   5       27.25       37.16     11.92 o
  11   3   5        1.43        7.05      5.83 o
  12   3   5        0.23        0.34      6.06 o
 -14   4   5       19.68       30.15     12.04 o
 -13   4   5        1.54        7.72      2.25 o
 -12   4   5       13.58       14.04      2.89 o
 -11   4   5       41.03       45.48      3.11 o
 -10   4   5       12.67       16.30      2.23 o
  -9   4   5        5.76        1.19      2.10 o
  -8   4   5        0.01       -0.28      1.45 o
  -7   4   5       15.36       20.02      1.28 o
  -6   4   5      207.62      199.12      3.30 o
  -5   4   5        7.11        3.13      0.88 o
  -4   4   5        4.66        4.61      0.98 o
  -3   4   5     1834.04     1926.39     18.70 o
  -2   4   5     1251.95     1264.34     14.91 o
  -1   4   5        4.37        9.87      1.41 o
   0   4   5      150.15      163.44      6.05 o
   1   4   5      714.32      771.61     10.07 o
   2   4   5        0.10       -0.14      0.91 o
   3   4   5     1511.62     1713.95     21.54 o
   4   4   5       90.18       98.65      3.31 o
   5   4   5       99.91      105.45      3.35 o
   6   4   5       14.76       19.33      2.69 o
   7   4   5      145.23      167.27     10.15 o
   8   4   5       21.31       21.08      5.24 o
   9   4   5      104.92      102.08      6.84 o
  10   4   5        0.87        7.41      4.93 o
  11   4   5        1.18       -6.92      6.92 o
  12   4   5        3.96        5.49      6.54 o
 -14   5   5       28.39       35.37     12.47 o
 -13   5   5        0.09       -4.81      6.45 o
 -12   5   5        0.41        1.96      2.11 o
 -11   5   5       12.56       12.22      2.31 o
 -10   5   5        2.02       -0.12      1.31 o
  -9   5   5       50.53       45.90      2.29 o
  -8   5   5       56.78       57.12      5.27 o
  -7   5   5      180.20      186.94      3.61 o
  -6   5   5       50.57       43.53      1.57 o
  -5   5   5       89.64      102.89      2.59 o
  -4   5   5      191.99      179.34      3.51 o
  -3   5   5      378.80      444.04      6.25 o
  -2   5   5      414.74      451.29      6.60 o
  -1   5   5     3005.23     3111.01     41.44 o
   0   5   5       17.09       16.59      1.92 o
   1   5   5      767.60      855.39     11.00 o
   2   5   5      325.37      373.07      9.18 o
   3   5   5       95.68      100.20      3.33 o
   4   5   5       57.49       43.08      2.61 o
   5   5   5       67.24       69.73      2.89 o
   6   5   5       16.98       17.52      3.28 o
   7   5   5      460.66      480.18     13.56 o
   8   5   5       37.78       36.04      4.76 o
   9   5   5       56.36       56.69      6.34 o
  10   5   5       32.52       57.03     12.04 o
  11   5   5        2.63       -0.87      5.41 o
  12   5   5       16.40       11.06      6.87 o
 -14   6   5        0.06        4.38      9.81 o
 -13   6   5       24.39       17.34      3.15 o
 -12   6   5        0.99        3.14      1.87 o
 -11   6   5        6.87        6.15      1.89 o
 -10   6   5        3.19        0.18      2.03 o
  -9   6   5       33.77       31.65      2.34 o
  -8   6   5      497.68      483.75      7.77 o
  -7   6   5      108.57      101.22      3.00 o
  -6   6   5      543.58      522.57      6.53 o
  -5   6   5       91.34       87.72      2.54 o
  -4   6   5       35.05       30.99      1.70 o
  -3   6   5     1711.24     1691.08     18.09 o
  -2   6   5      131.00      147.35      3.37 o
  -1   6   5      333.75      361.87      7.50 o
   0   6   5      395.06      380.00      9.51 o
   1   6   5        7.08        7.79      1.27 o
   2   6   5      338.48      371.70      7.06 o
   3   6   5      791.99      827.66     12.48 o
   4   6   5        1.93       -0.25      1.38 o
   5   6   5      295.64      319.17      8.79 o
   6   6   5      130.14      134.52      5.56 o
   7   6   5      193.23      179.43      7.55 o
   8   6   5        0.12       -2.84      3.71 o
   9   6   5      106.84      101.71      6.99 o
  10   6   5        6.20       23.65      9.65 o
  11   6   5       46.88       66.95     13.09 o
 -14   7   5       27.73        7.98      9.38 o
 -13   7   5        9.82        8.28      3.60 o
 -12   7   5       19.05       18.15      7.07 o
 -11   7   5       40.24       44.25      3.40 o
 -10   7   5       78.41       76.21      3.61 o
  -9   7   5      338.36      326.73      8.19 o
  -8   7   5       90.79       95.78      4.56 o
  -7   7   5        0.20       -0.90      0.90 o
  -6   7   5       73.11       63.28      2.32 o
  -5   7   5       72.26       84.88      2.37 o
  -4   7   5       12.99       14.86      1.75 o
  -3   7   5     1148.13     1206.91     13.77 o
  -2   7   5     1673.43     1702.72     19.87 o
  -1   7   5      129.46      162.90      4.41 o
   0   7   5      765.51      795.67     13.46 o
   1   7   5        7.33        4.82      1.44 o
   2   7   5        2.80        5.66      1.58 o
   3   7   5      334.73      322.49      6.02 o
   4   7   5       12.06       10.41      1.87 o
   5   7   5       10.18        9.93      2.41 o
   6   7   5       42.96       41.16      3.77 o
   7   7   5       63.82       68.62      5.13 o
   8   7   5      181.58      188.17     10.19 o
   9   7   5        8.39       10.00      4.06 o
  10   7   5       29.50       46.84     11.37 o
 -13   8   5       15.73       20.94      5.16 o
 -12   8   5       27.09       33.19      4.19 o
 -11   8   5        2.27       -2.09      2.09 o
 -10   8   5        2.84        4.09      2.31 o
  -9   8   5        0.52        1.66      1.43 o
  -8   8   5      131.96      115.28      3.96 o
  -7   8   5      615.16      528.68      6.49 o
  -6   8   5        6.67        9.37      1.51 o
  -5   8   5      370.83      358.40      5.03 o
  -4   8   5       12.92       11.67      1.39 o
  -3   8   5      410.56      400.37      5.88 o
  -2   8   5      309.14      337.27      5.77 o
  -1   8   5      180.09      160.71      4.62 o
   0   8   5      171.62      205.17      5.24 o
   1   8   5     1041.28     1035.44     17.78 o
   2   8   5      100.77       93.02      3.33 o
   3   8   5        2.49        2.96      1.46 o
   4   8   5      168.84      190.63      5.54 o
   5   8   5      252.76      247.02      7.24 o
   6   8   5       53.36       44.08      3.74 o
   7   8   5      244.66      243.44     10.57 o
   8   8   5        0.52       -0.62      4.60 o
   9   8   5        0.35       -2.28      4.38 o
 -13   9   5       19.85       24.99      6.64 o
 -12   9   5        3.41       -2.96      2.96 o
 -11   9   5       33.41       44.88     14.45 o
 -10   9   5        1.53        0.59      2.39 o
  -9   9   5        0.04        1.43      1.81 o
  -8   9   5      180.02      170.94      4.98 o
  -7   9   5      515.89      495.15      7.47 o
  -6   9   5       51.61       51.96      2.24 o
  -5   9   5       39.02       39.13      2.25 o
  -4   9   5       13.27       12.95      1.52 o
  -3   9   5      240.25      243.29      4.80 o
  -2   9   5      537.63      535.00      7.65 o
  -1   9   5        3.02        2.47      1.46 o
   0   9   5      543.39      603.82      9.49 o
   1   9   5        0.46       -0.79      1.34 o
   2   9   5     1248.10     1326.94     21.74 o
   3   9   5      770.87      778.44     15.32 o
   4   9   5        7.87        7.65      2.25 o
   5   9   5        3.14        5.47      2.41 o
   6   9   5      112.93       90.07      5.17 o
   7   9   5      105.84       99.48      7.23 o
   8   9   5        4.06        1.37      4.81 o
   9   9   5       23.75       25.56      5.48 o
 -13  10   5       14.25       11.68     11.72 o
 -12  10   5       16.93       22.40      4.58 o
 -11  10   5       44.83       39.94      5.11 o
 -10  10   5        0.18       -1.08      3.86 o
  -9  10   5        3.58        3.90      2.15 o
  -8  10   5        0.62       -0.79      1.86 o
  -7  10   5     1383.07     1339.49     17.33 o
  -6  10   5        2.73        1.18      1.51 o
  -5  10   5        0.67       -0.23      1.27 o
  -4  10   5      163.57      153.34      3.78 o
  -3  10   5       93.24       95.48      3.15 o
  -2  10   5      369.34      417.77      7.60 o
  -1  10   5      772.69      776.02      9.23 o
   0  10   5      865.71      890.06     14.17 o
   1  10   5       15.28       18.22      1.70 o
   2  10   5       24.69       22.59      2.07 o
   3  10   5       31.83       22.52      2.48 o
   4  10   5      305.17      289.09      7.80 o
   5  10   5      142.76      139.51      5.76 o
   6  10   5        6.30        4.33      2.73 o
   7  10   5      168.29      162.21      9.05 o
   8  10   5       45.48       44.72      7.47 o
   9  10   5        1.27       -3.57      4.73 o
 -13  11   5        2.79        2.69      3.82 o
 -12  11   5        1.19        4.92      5.94 o
 -11  11   5       21.67       20.06      4.66 o
 -10  11   5        0.05       -4.28      7.57 o
  -9  11   5        5.04        6.78      2.71 o
  -8  11   5       18.96       16.04      2.23 o
  -7  11   5      445.29      425.04      7.90 o
  -6  11   5      250.72      196.69      4.87 o
  -5  11   5      145.22      135.90      4.07 o
  -4  11   5        1.20        3.58      1.50 o
  -3  11   5      298.65      290.71      5.68 o
  -2  11   5      984.27      909.87     12.01 o
  -1  11   5       58.20       59.65      3.07 o
   0  11   5       24.92       28.70      2.55 o
   1  11   5       15.25       23.20      2.02 o
   2  11   5       15.78        8.36      1.83 o
   3  11   5        5.92        8.26      2.35 o
   4  11   5        0.02       -0.71      2.34 o
   5  11   5       74.53       63.51      4.39 o
   6  11   5       78.35       84.87      6.23 o
   7  11   5       12.33       12.32      4.58 o
   8  11   5       39.35       42.00      5.95 o
   9  11   5        0.36       -4.33      5.24 o
 -12  12   5       40.85       49.30     12.67 o
 -11  12   5        4.16        5.78      4.32 o
 -10  12   5       11.50       13.27      3.63 o
  -9  12   5        0.07       -2.38      2.63 o
  -8  12   5       54.38       51.03      3.58 o
  -7  12   5       74.18       68.67      3.82 o
  -6  12   5     1091.95     1078.35     15.35 o
  -5  12   5      404.83      349.77      6.80 o
  -4  12   5       36.86       31.02      3.23 o
  -3  12   5       55.97       64.74      5.34 o
  -2  12   5      123.10       93.75      7.22 o
  -1  12   5       19.37       19.05      2.41 o
   0  12   5       20.58       20.98      2.01 o
   1  12   5      377.89      370.42      7.14 o
   2  12   5        0.15        1.49      1.65 o
   3  12   5      134.07      129.78      5.36 o
   4  12   5        5.13        5.28      2.74 o
   5  12   5      268.82      281.22      8.47 o
   6  12   5        9.43       12.31      4.31 o
   7  12   5        6.78        6.13      4.31 o
   8  12   5       51.85       64.22     13.61 o
   9  12   5        0.50       -3.57      5.40 o
 -12  13   5        2.70       -2.30      4.34 o
 -11  13   5        0.57       -1.93      4.29 o
 -10  13   5       74.08       78.92      6.20 o
  -9  13   5        4.93        7.38      3.35 o
  -8  13   5        4.61        3.00      2.47 o
  -7  13   5      110.90      110.41      4.72 o
  -6  13   5      239.55      220.95      5.98 o
  -5  13   5        1.21       -0.59      2.09 o
  -4  13   5      194.67      185.59      5.48 o
  -3  13   5      322.39      308.09      7.64 o
  -2  13   5       58.84       61.43      4.58 o
  -1  13   5        0.67       -1.76      1.76 o
   0  13   5      124.46      116.51      3.67 o
   1  13   5       48.12       47.15      2.85 o
   2  13   5      333.30      336.80      7.84 o
   3  13   5        1.85        2.04      2.86 o
   4  13   5       24.67       23.96      4.66 o
   5  13   5        0.01        0.56      2.87 o
   6  13   5        4.41        0.67      3.37 o
   7  13   5       14.49       13.62      4.98 o
   8  13   5        4.48        4.80      4.73 o
 -12  14   5        0.07       -1.20      5.00 o
 -11  14   5        0.63       -0.45      5.15 o
 -10  14   5       11.11       10.51      3.76 o
  -9  14   5       77.17       90.45      6.18 o
  -8  14   5        0.87        1.82      2.57 o
  -7  14   5        1.27        2.09      2.32 o
  -6  14   5      195.00      200.44      5.94 o
  -5  14   5        1.05        2.02      2.21 o
  -4  14   5      279.82      259.01      8.62 o
  -3  14   5       18.36       13.45      2.69 o
  -2  14   5      304.28      277.08      7.48 o
  -1  14   5      591.05      572.76     10.27 o
   0  14   5        4.69        5.17      1.69 o
   1  14   5        5.43        1.60      1.88 o
   2  14   5      172.52      179.09      9.20 o
   3  14   5      495.16      479.01     10.18 o
   4  14   5        0.96       -1.94      2.70 o
   5  14   5      418.21      449.99     11.54 o
   6  14   5        2.81       -3.84      4.49 o
   7  14   5       23.43       20.24      7.69 o
   8  14   5        9.77        5.54      6.64 o
 -11  15   5       33.17       18.09      5.79 o
 -10  15   5        1.42        1.50      3.66 o
  -9  15   5       28.61       34.21      5.85 o
  -8  15   5       11.05       13.06      3.21 o
  -7  15   5        3.05       -0.92      2.55 o
  -6  15   5        0.71       -1.82      2.35 o
  -5  15   5        8.89        6.00      2.61 o
  -4  15   5        1.05       -2.05      2.05 o
  -3  15   5        4.91        5.54      2.48 o
  -2  15   5       32.43       24.19      3.19 o
  -1  15   5      633.90      620.63     13.19 o
   0  15   5       85.31       90.76      3.67 o
   1  15   5      601.53      625.85     12.57 o
   2  15   5        8.48       11.88      4.63 o
   3  15   5        0.56        2.09      3.20 o
   4  15   5      168.62      172.64      8.68 o
   5  15   5      128.51      147.38      8.27 o
   6  15   5       32.78       43.76      6.85 o
   7  15   5       22.58       29.05      8.47 o
   8  15   5        3.78        0.03      7.04 o
 -11  16   5       16.36       16.47      6.54 o
 -10  16   5        0.31        1.64      4.04 o
  -9  16   5       19.08       15.25      7.81 o
  -8  16   5      115.46      122.74      6.16 o
  -7  16   5       58.72       65.29      4.99 o
  -6  16   5      105.63      110.43      5.41 o
  -5  16   5      112.35      126.65      5.22 o
  -4  16   5        0.18       -2.23      2.23 o
  -3  16   5        4.56       -2.34      2.34 o
  -2  16   5        2.85       -0.52      2.44 o
  -1  16   5      208.85      194.71     10.37 o
   0  16   5        0.29        1.42      3.00 o
   1  16   5      182.17      167.18     10.38 o
   2  16   5      229.24      209.03      7.34 o
   3  16   5       60.32       56.79      5.98 o
   4  16   5      181.70      178.21      9.08 o
   5  16   5      366.41      400.95     13.81 o
   6  16   5       73.77       82.86      8.68 o
   7  16   5        0.03       10.08      7.87 o
   8  16   5        3.76        3.95      7.61 o
 -10  17   5        1.94       -1.75      4.08 o
  -9  17   5        0.41       -3.62      3.62 o
  -8  17   5       90.85       87.18      5.79 o
  -7  17   5       55.73       56.66      7.13 o
  -6  17   5      180.42      189.64     10.35 o
  -5  17   5      145.77      184.20      6.38 o
  -4  17   5       93.39       70.21      4.39 o
  -3  17   5       27.86       24.73      3.67 o
  -2  17   5       12.46        9.53      3.02 o
  -1  17   5       21.65       17.82      3.45 o
   0  17   5       16.89       17.98      3.78 o
   1  17   5      104.23       89.15      6.05 o
   2  17   5       26.34       31.54      5.35 o
   3  17   5       71.40       69.00      5.02 o
   4  17   5        5.76        4.37      5.24 o
   5  17   5        3.54       13.02      5.76 o
   6  17   5       26.79       29.00      7.17 o
   7  17   5       52.34       39.59     10.48 o
   8  17   5       52.70       45.04     10.43 o
 -10  18   5        0.83       -2.00      4.44 o
  -9  18   5        0.61        2.10      6.38 o
  -8  18   5       29.71       32.50      4.65 o
  -7  18   5       12.72       11.06      3.84 o
  -6  18   5        0.12        2.14      3.05 o
  -5  18   5      112.02      117.18      5.53 o
  -4  18   5        2.68        5.77      2.86 o
  -3  18   5      235.44      249.63      8.15 o
  -2  18   5       72.23       70.57      5.06 o
  -1  18   5        1.40       -1.58      3.09 o
   0  18   5        7.95       13.61      3.77 o
   1  18   5        7.79        6.14      3.70 o
   2  18   5        9.30       12.41      4.02 o
   3  18   5       36.85       33.05      4.39 o
   4  18   5      126.80      136.11      6.72 o
   5  18   5        5.92        4.46      5.40 o
   6  18   5        8.18        9.38      8.55 o
   7  18   5        1.77       -1.51      7.85 o
   8  18   5       14.63       26.28      9.70 o
  -9  19   5       20.21       19.12      8.56 o
  -8  19   5       28.21       23.46      4.62 o
  -7  19   5       90.73      102.27      6.65 o
  -6  19   5        2.24       -1.37      3.21 o
  -5  19   5        1.03        1.78      3.10 o
  -4  19   5       63.45       68.96      4.82 o
  -3  19   5       37.88       32.92      4.35 o
  -2  19   5        0.00       -0.04      3.18 o
  -1  19   5       14.76       11.84      3.79 o
   0  19   5       75.39       59.90      5.76 o
   1  19   5       13.82       24.04      6.42 o
   2  19   5       96.83       95.30      6.81 o
   3  19   5        7.63        5.52      4.08 o
   4  19   5       45.52       51.20      5.70 o
   5  19   5        1.21        3.62      4.89 o
   6  19   5        9.34        9.26      6.17 o
   7  19   5        5.22       -5.19      7.82 o
  -9  20   5        5.12       16.58      5.70 o
  -8  20   5       24.51       30.23      5.08 o
  -7  20   5       44.80       44.94      5.47 o
  -6  20   5        0.19        2.84      3.39 o
  -5  20   5       12.54       13.62      4.05 o
  -4  20   5        3.60       -2.00      3.37 o
  -3  20   5       17.44       10.70      4.21 o
  -2  20   5       67.96       80.25      6.40 o
  -1  20   5      151.72      157.60     11.14 o
   0  20   5      306.32      306.45     11.13 o
   1  20   5       14.58       12.63      4.97 o
   2  20   5      101.77      100.16      7.20 o
   3  20   5       42.89       56.15      9.69 o
   4  20   5        2.35       -1.29      4.14 o
   5  20   5        1.81       -2.64      5.95 o
   6  20   5       22.58       23.54     10.72 o
  -8  21   5        0.02        1.47      4.21 o
  -7  21   5        0.00       -2.62      4.14 o
  -6  21   5        2.77       -2.35      4.06 o
  -5  21   5        1.65        3.46      3.70 o
  -4  21   5       88.54       89.74     11.11 o
  -3  21   5        4.67       -0.18      4.11 o
  -2  21   5       33.78       42.91      5.82 o
  -1  21   5        0.74        0.31      3.81 o
   0  21   5        0.38        8.99      4.27 o
   1  21   5       39.74       44.13      5.75 o
   2  21   5      108.99      124.18      7.91 o
   3  21   5       13.45       17.65      5.20 o
   4  21   5        0.11       -5.61      5.91 o
   5  21   5       36.18       40.39      8.82 o
   6  21   5        0.10       -2.12      9.16 o
  -7  22   5       12.94       11.32      5.59 o
  -6  22   5       49.05       55.40      7.48 o
  -5  22   5       85.22       80.47      6.89 o
  -4  22   5       34.19       43.41      5.95 o
  -3  22   5        5.89        5.81      4.32 o
  -2  22   5       23.77       20.10      5.22 o
  -1  22   5        4.03        8.16      4.23 o
   0  22   5        9.61       18.02      5.00 o
   1  22   5      227.01      245.71     10.78 o
   2  22   5        8.68        7.42      5.99 o
   3  22   5        7.30        4.55      4.86 o
   4  22   5        2.49        0.12      7.24 o
   5  22   5        5.27       -2.17      6.99 o
  -6  23   5       16.60       15.86     10.88 o
  -5  23   5        0.19        1.76      4.70 o
  -4  23   5       14.03       14.52      5.23 o
  -3  23   5        0.07        0.60      5.24 o
  -2  23   5        0.07       -4.77      4.77 o
  -1  23   5       12.83       13.21      4.81 o
   0  23   5        8.27       19.09      5.51 o
   1  23   5        5.97        8.00      5.11 o
   2  23   5       39.73       46.87      6.51 o
   3  23   5        0.79        2.00      5.01 o
   4  23   5       12.61       22.92     12.20 o
  -4  24   5        0.56       -1.39      6.50 o
  -3  24   5       90.86      100.56      7.39 o
  -2  24   5        4.28        2.44      6.05 o
  -1  24   5        3.64        7.75      6.08 o
   0  24   5       29.35       44.42      6.51 o
   1  24   5       83.10       84.29      8.20 o
   2  24   5       25.54       27.36      7.09 o
 -14   0   6        1.57       11.40      9.38 o
 -12   0   6       60.96       44.80     11.26 o
 -10   0   6        1.92        2.49      1.82 o
  -8   0   6      710.29      677.68     16.13 o
  -6   0   6      144.75      133.65      3.56 o
  -4   0   6      101.87      104.38      3.05 o
  -2   0   6       98.19      107.37      3.99 o
   0   0   6    13008.98    13224.79    192.93 o
   2   0   6      294.08      378.00      7.94 o
   4   0   6     1334.82     1297.19     23.90 o
   6   0   6      735.39      677.09     19.63 o
   8   0   6      288.59      257.28     18.19 o
  10   0   6       17.84       21.34      8.60 o
 -14   1   6       88.48      110.83     12.43 o
 -13   1   6       44.52       61.45     24.19 o
 -12   1   6       29.40       30.87      3.08 o
 -11   1   6        0.46        1.93      1.89 o
 -10   1   6      158.05      135.48     10.88 o
  -9   1   6       44.64       42.31      2.35 o
  -8   1   6      325.39      321.93      7.45 o
  -7   1   6      382.78      392.26      7.65 o
  -6   1   6      637.84      653.46     11.10 o
  -5   1   6        1.68        0.83      0.92 o
  -4   1   6      129.75      115.88      2.64 o
  -3   1   6        0.97        0.86      0.88 o
  -2   1   6      351.38      361.66      5.16 o
  -1   1   6       54.11       44.83      1.99 o
   0   1   6      449.66      485.19      7.44 o
   1   1   6      291.92      328.51      6.83 o
   2   1   6       34.88       44.85      2.00 o
   3   1   6      398.44      389.92      7.19 o
   4   1   6      268.64      308.87      8.39 o
   5   1   6      266.11      283.85      6.11 o
   6   1   6       20.16       20.22      3.27 o
   7   1   6       54.88       50.98      7.59 o
   8   1   6       28.93       23.76      5.73 o
   9   1   6        4.26        0.21      4.67 o
  10   1   6        1.96        6.50      5.37 o
  11   1   6        0.26       -1.96      5.53 o
 -14   2   6       17.80       18.20      3.42 o
 -13   2   6        7.18        4.10      2.69 o
 -12   2   6        0.35        2.32      2.22 o
 -11   2   6        1.42       -0.16      2.77 o
 -10   2   6        4.47        2.90      2.30 o
  -9   2   6      157.11      144.80      4.25 o
  -8   2   6       61.48       47.12      2.69 o
  -7   2   6        2.84        1.47      1.37 o
  -6   2   6      109.77      127.09      2.73 o
  -5   2   6      784.11      873.65     10.28 o
  -4   2   6      448.04      433.65      6.78 o
  -3   2   6     1550.89     1660.18     17.72 o
  -2   2   6      563.49      577.25      7.89 o
  -1   2   6      120.49      151.76      3.89 o
   0   2   6      893.08      977.73     13.77 o
   1   2   6      657.54      663.64      8.66 o
   2   2   6       53.32       49.06      2.18 o
   3   2   6        3.41        4.01      1.34 o
   4   2   6      819.43      820.22     12.99 o
   5   2   6       24.87       22.90      2.30 o
   6   2   6       25.99       31.02      4.55 o
   7   2   6       45.02       41.17      6.54 o
   8   2   6      129.62      151.19     11.21 o
   9   2   6        0.65       -2.82      4.40 o
  10   2   6        0.13        5.30      5.05 o
  11   2   6        0.98        5.13      6.11 o
 -14   3   6        2.78        6.32      3.21 o
 -13   3   6       56.51       63.53      5.17 o
 -12   3   6       12.61       10.67      2.85 o
 -11   3   6        0.26        0.93      3.99 o
 -10   3   6      292.91      302.58      7.89 o
  -9   3   6      162.10      153.24      4.55 o
  -8   3   6        0.71       -0.43      1.52 o
  -7   3   6      181.35      167.45      3.93 o
  -6   3   6       21.13       22.20      1.37 o
  -5   3   6       41.98       43.77      1.83 o
  -4   3   6      105.95      131.18      3.00 o
  -3   3   6     3106.86     3226.51     30.49 o
  -2   3   6      271.37      277.31      4.79 o
  -1   3   6      495.12      585.10      8.88 o
   0   3   6      211.29      278.92      6.47 o
   1   3   6        1.42       -0.98      1.09 o
   2   3   6      678.95      830.58     11.37 o
   3   3   6      714.67      786.72     10.14 o
   4   3   6       77.90       79.90      3.63 o
   5   3   6       29.53       31.81      2.59 o
   6   3   6        1.26       -0.50      2.81 o
   7   3   6        2.70        5.21      5.99 o
   8   3   6       33.19       40.37     12.08 o
   9   3   6       14.54       13.89      4.26 o
  10   3   6        0.27        4.81      5.63 o
  11   3   6        5.51        9.65      6.51 o
 -14   4   6       29.43       36.86      4.81 o
 -13   4   6        5.32        8.51      3.32 o
 -12   4   6        6.44        6.82      3.31 o
 -11   4   6       15.94       18.58      3.56 o
 -10   4   6       10.26       10.46      2.91 o
  -9   4   6      136.48      130.25      4.40 o
  -8   4   6      488.55      444.51     12.10 o
  -7   4   6       67.54       64.37      2.66 o
  -6   4   6       20.97       17.35      1.30 o
  -5   4   6      167.03      173.33      3.52 o
  -4   4   6       81.51       85.28      3.00 o
  -3   4   6      244.06      278.52      4.98 o
  -2   4   6      180.87      129.82      3.15 o
  -1   4   6      139.10      158.97      4.71 o
   0   4   6      581.38      589.20      8.99 o
   1   4   6      194.26      225.14      5.22 o
   2   4   6      112.80      115.10      3.66 o
   3   4   6       25.08       32.57      2.26 o
   4   4   6      606.05      644.94     11.11 o
   5   4   6        7.97        6.89      2.25 o
   6   4   6       14.51       10.56      3.40 o
   7   4   6        2.46       -5.19      5.19 o
   8   4   6       10.23       16.15      8.17 o
   9   4   6       30.89       28.23      4.95 o
  10   4   6       18.94       29.70      9.43 o
  11   4   6        7.94       -4.18      5.57 o
 -14   5   6        8.26        6.02      9.14 o
 -13   5   6        0.18       -0.21      1.82 o
 -12   5   6        0.32        2.11      3.93 o
 -11   5   6        0.00       -0.21      2.69 o
 -10   5   6        9.43        9.22      1.95 o
  -9   5   6       58.77       59.95      7.32 o
  -8   5   6      265.38      255.63      6.00 o
  -7   5   6       13.66       13.63      1.42 o
  -6   5   6       49.21       48.04      2.19 o
  -5   5   6       50.45       51.86      2.07 o
  -4   5   6     1283.32     1355.12     16.02 o
  -3   5   6       11.78        7.65      1.77 o
  -2   5   6      716.74      737.74     10.68 o
  -1   5   6      547.15      607.36     10.94 o
   0   5   6       26.84       18.63      2.19 o
   1   5   6      466.57      491.87      7.45 o
   2   5   6      659.44      738.71     11.55 o
   3   5   6      211.06      239.89      5.37 o
   4   5   6        0.00       -0.79      1.91 o
   5   5   6      329.65      296.82      9.70 o
   6   5   6        2.16       -2.24      2.88 o
   7   5   6       38.96       40.02      9.30 o
   8   5   6       24.04       12.05      4.59 o
   9   5   6        5.82        5.05      4.19 o
  10   5   6       82.08       94.95     16.31 o
  11   5   6        0.35       -5.43      5.43 o
 -14   6   6        3.42        3.16      2.84 o
 -13   6   6       98.94       96.01      5.85 o
 -12   6   6       34.05       36.96      4.24 o
 -11   6   6        0.63        1.60      1.92 o
 -10   6   6        0.40       -1.71      1.71 o
  -9   6   6      278.77      302.00      8.37 o
  -8   6   6     1112.41     1112.31     15.84 o
  -7   6   6       35.91       35.70      1.70 o
  -6   6   6        0.61        0.66      1.10 o
  -5   6   6      109.83      109.96      3.24 o
  -4   6   6       72.92       66.18      2.64 o
  -3   6   6       17.75       12.22      1.58 o
  -2   6   6      284.82      271.10      6.54 o
  -1   6   6        0.01        0.24      1.39 o
   0   6   6       35.66       32.21      2.64 o
   1   6   6      463.87      481.07      7.98 o
   2   6   6       79.34       66.16      3.15 o
   3   6   6      182.92      158.29      4.87 o
   4   6   6      321.91      308.17     13.82 o
   5   6   6      727.92      694.59     16.30 o
   6   6   6      426.65      453.09     12.76 o
   7   6   6       20.22       20.72      4.84 o
   8   6   6        9.33        7.98      8.56 o
   9   6   6       34.59       38.59      5.49 o
  10   6   6       25.00       12.93      9.84 o
  11   6   6        0.45        0.90      5.64 o
 -13   7   6        0.51        2.32      5.67 o
 -12   7   6        1.63        2.99      2.29 o
 -11   7   6       14.58       22.84      4.82 o
 -10   7   6       19.53       23.57      4.19 o
  -9   7   6        7.50        6.05      2.41 o
  -8   7   6      639.53      605.59     16.06 o
  -7   7   6        0.69       -1.20      1.20 o
  -6   7   6      474.14      478.57      7.04 o
  -5   7   6        0.05       -1.15      1.15 o
  -4   7   6       33.01       33.31      2.16 o
  -3   7   6      729.18      742.37     10.37 o
  -2   7   6      551.52      610.93     12.23 o
  -1   7   6      176.61      169.33      5.21 o
   0   7   6        1.04       -0.35      1.49 o
   1   7   6      525.61      544.05     10.71 o
   2   7   6       31.32       31.23      2.82 o
   3   7   6       85.54       95.87      3.91 o
   4   7   6      505.22      503.31     15.92 o
   5   7   6        5.38        5.00      3.83 o
   6   7   6       12.13       13.22      3.16 o
   7   7   6       31.06       39.76      5.77 o
   8   7   6        0.52        0.06      4.10 o
   9   7   6        0.04        1.04      4.05 o
 -13   8   6        2.22        1.27      8.43 o
 -12   8   6        0.00       -0.52      4.68 o
 -11   8   6        6.31        3.80      3.08 o
 -10   8   6       16.75       13.29      2.83 o
  -9   8   6        1.71       -1.51      1.60 o
  -8   8   6        0.37       -1.91      1.91 o
  -7   8   6       57.97       51.97      2.62 o
  -6   8   6       70.26       77.17      2.58 o
  -5   8   6       14.50       18.81      1.64 o
  -4   8   6       89.05      109.37      3.29 o
  -3   8   6      221.97      204.22      4.72 o
  -2   8   6     3430.36     3443.51     46.69 o
  -1   8   6      449.79      475.21      9.81 o
   0   8   6       17.33        8.39      2.66 o
   1   8   6      133.16      169.16      5.59 o
   2   8   6      172.84      176.81      7.48 o
   3   8   6        5.22        5.22      2.55 o
   4   8   6       28.10       23.34      4.72 o
   5   8   6      165.64      171.05      7.53 o
   6   8   6      169.57      144.69      7.14 o
   7   8   6       19.63       20.21      6.45 o
   8   8   6       88.32      124.67     10.75 o
   9   8   6        3.75        5.03      5.51 o
 -13   9   6        1.54        2.83      6.64 o
 -12   9   6       47.87       47.81     11.76 o
 -11   9   6      113.71      112.17      7.96 o
 -10   9   6       10.02        9.80      2.79 o
  -9   9   6        5.97        1.95      2.03 o
  -8   9   6      497.18      449.62      8.13 o
  -7   9   6        2.76       -1.46      2.68 o
  -6   9   6       77.70       64.51      2.79 o
  -5   9   6      520.15      517.32      7.44 o
  -4   9   6        1.38        1.41      1.28 o
  -3   9   6      191.16      180.30      4.29 o
  -2   9   6        5.72        4.06      2.28 o
  -1   9   6     1324.71     1316.61     20.83 o
   0   9   6      106.82      127.74      4.97 o
   1   9   6      430.97      481.39     10.22 o
   2   9   6       13.54        7.60      2.30 o
   3   9   6      283.16      281.65      9.36 o
   4   9   6        0.46       -0.25      2.88 o
   5   9   6       14.76        8.70      3.54 o
   6   9   6        9.44        6.56      3.43 o
   7   9   6       18.06       16.07      6.26 o
   8   9   6        5.50       12.09      6.21 o
   9   9   6       31.79       46.06      7.58 o
 -13  10   6        0.06        2.36      3.79 o
 -12  10   6       56.10       58.68      6.06 o
 -11  10   6       13.49       11.06      3.92 o
 -10  10   6        0.84       -2.56      2.56 o
  -9  10   6        3.30        0.18      3.28 o
  -8  10   6       13.73       17.31      2.24 o
  -7  10   6       50.63       64.67      3.20 o
  -6  10   6       61.35       61.24      2.91 o
  -5  10   6       33.36       32.14      2.45 o
  -4  10   6      169.46      153.31      4.20 o
  -3  10   6      515.87      536.73      8.26 o
  -2  10   6       99.19       88.91      3.43 o
  -1  10   6      194.12      197.18      5.22 o
   0  10   6      162.15      152.66      6.71 o
   1  10   6      471.82      484.44     10.73 o
   2  10   6      204.36      206.16      6.97 o
   3  10   6       70.74       69.93      5.29 o
   4  10   6      238.69      221.82      9.31 o
   5  10   6      340.90      331.07     11.69 o
   6  10   6        1.25        4.97      3.46 o
   7  10   6      153.01      182.38     14.14 o
   8  10   6       36.22       41.07      7.85 o
   9  10   6        4.32       -3.63      5.46 o
 -13  11   6        5.87        2.29      9.39 o
 -12  11   6        0.51       -3.22      3.22 o
 -11  11   6        0.08       -2.17      4.39 o
 -10  11   6       33.50       37.14      5.56 o
  -9  11   6       20.47       16.40      2.94 o
  -8  11   6       25.64       27.12      2.65 o
  -7  11   6      462.89      449.66     10.12 o
  -6  11   6      281.80      280.28      5.99 o
  -5  11   6      192.35      193.40      4.96 o
  -4  11   6       86.29       75.91      3.25 o
  -3  11   6      273.07      273.58      5.95 o
  -2  11   6       23.95       20.99      2.44 o
  -1  11   6      835.07      860.77     12.97 o
   0  11   6       26.43       27.07      3.22 o
   1  11   6        7.18       10.03      2.74 o
   2  11   6        8.06        7.06      2.61 o
   3  11   6      389.97      367.47      8.94 o
   4  11   6       96.99       95.13      4.91 o
   5  11   6      115.43      120.30      6.98 o
   6  11   6        0.80       -0.36      4.08 o
   7  11   6        0.92        9.11      6.64 o
   8  11   6        0.05        3.98      5.75 o
   9  11   6       20.16       32.41      7.53 o
 -12  12   6        3.56        2.18      6.45 o
 -11  12   6       10.90       16.21      5.15 o
 -10  12   6        0.42        1.91      2.95 o
  -9  12   6       41.07       44.58      4.53 o
  -8  12   6        9.35        5.81      2.27 o
  -7  12   6      206.25      199.19      5.62 o
  -6  12   6       13.50        8.31      2.16 o
  -5  12   6       99.06       95.88      4.35 o
  -4  12   6       33.01       25.13      3.35 o
  -3  12   6        5.52        3.80      1.91 o
  -2  12   6      118.15      104.23      3.76 o
  -1  12   6     1027.81      993.13     14.57 o
   0  12   6      272.24      261.02      7.43 o
   1  12   6       17.93       15.71      2.76 o
   2  12   6       38.13       44.41      3.12 o
   3  12   6      325.92      344.58      8.81 o
   4  12   6        9.11       10.47      2.92 o
   5  12   6       72.72       66.95      4.74 o
   6  12   6       45.08       50.30      6.69 o
   7  12   6       57.25       60.36      9.38 o
   8  12   6       11.07       15.32      7.20 o
   9  12   6        4.49        3.90      6.72 o
 -12  13   6       10.81       10.56      5.20 o
 -11  13   6       38.75       39.07      6.65 o
 -10  13   6       34.35       29.89      4.35 o
  -9  13   6        4.75        0.33      3.27 o
  -8  13   6       16.70       13.68      2.95 o
  -7  13   6        3.31        0.72      2.27 o
  -6  13   6       24.19       32.82      2.80 o
  -5  13   6      253.84      250.96      6.06 o
  -4  13   6        1.16       -1.55      1.78 o
  -3  13   6      118.77       98.07      4.59 o
  -2  13   6       58.34       56.24      3.82 o
  -1  13   6       46.15       36.24      3.14 o
   0  13   6        2.71        0.60      2.20 o
   1  13   6      127.90      115.46      5.20 o
   2  13   6       14.57        3.27      4.04 o
   3  13   6        0.10       -3.20      3.20 o
   4  13   6       31.31       30.06      4.90 o
   5  13   6      120.10      130.24      7.66 o
   6  13   6        0.78       -5.08      5.08 o
   7  13   6        7.49       15.78      7.36 o
   8  13   6       18.67       16.31      7.74 o
 -12  14   6        0.66       -4.73      4.73 o
 -11  14   6       24.61       28.59     13.30 o
 -10  14   6      175.31      208.72     11.41 o
  -9  14   6        0.34       -0.42      3.29 o
  -8  14   6       24.95       15.78      3.87 o
  -7  14   6        7.10        8.70      2.98 o
  -6  14   6       24.74       26.77      3.35 o
  -5  14   6      179.74      168.16      5.58 o
  -4  14   6      347.09      268.89      6.98 o
  -3  14   6       35.19       36.26      3.53 o
  -2  14   6      101.00       96.22      4.77 o
  -1  14   6        1.00       -2.31      2.31 o
   0  14   6       45.16       44.08      3.39 o
   1  14   6       12.57       14.08      5.65 o
   2  14   6       17.23       24.89      4.52 o
   3  14   6        0.11       -0.32      3.52 o
   4  14   6       77.25       69.64      6.28 o
   5  14   6        3.56        9.12      4.41 o
   6  14   6       45.30       56.87      7.41 o
   7  14   6        4.95        8.47      7.18 o
   8  14   6       30.73       34.91      9.00 o
 -11  15   6        1.97        2.83      5.48 o
 -10  15   6       13.69        9.41      4.06 o
  -9  15   6        0.17       -0.84      3.45 o
  -8  15   6        0.58       -1.12      2.89 o
  -7  15   6       14.88       15.45      3.46 o
  -6  15   6       99.25      112.65      5.33 o
  -5  15   6      158.63      160.11      5.66 o
  -4  15   6      117.26      113.03      4.90 o
  -3  15   6       14.40       12.61      3.80 o
  -2  15   6        7.57        3.63      3.04 o
  -1  15   6       68.66       60.32      4.45 o
   0  15   6      211.33      235.64      8.62 o
   1  15   6      220.61      234.36     10.26 o
   2  15   6      278.06      260.52      9.23 o
   3  15   6       10.47       15.47      4.52 o
   4  15   6        1.27        0.48      4.27 o
   5  15   6        8.07       11.16      4.81 o
   6  15   6        2.70       -3.40      4.96 o
   7  15   6       21.02       28.22      8.71 o
   8  15   6       76.25      109.38     12.79 o
 -11  16   6        6.50        1.75      7.10 o
 -10  16   6      150.12      171.19     12.17 o
  -9  16   6       73.72       80.51      6.77 o
  -8  16   6       74.66       75.25      5.29 o
  -7  16   6       22.08       22.73      3.83 o
  -6  16   6       48.30       36.15      3.95 o
  -5  16   6      140.52      139.51      5.61 o
  -4  16   6       78.19       65.66      4.20 o
  -3  16   6       44.18       53.41      4.27 o
  -2  16   6       66.36       77.19      4.77 o
  -1  16   6       62.75       57.85      4.51 o
   0  16   6        1.63       -0.05      3.97 o
   1  16   6        2.53        3.18      3.85 o
   2  16   6       83.66       84.71      5.83 o
   3  16   6        0.99       -3.59      3.91 o
   4  16   6      275.12      287.96     11.84 o
   5  16   6        1.37       -4.91      4.91 o
   6  16   6        1.11        4.03      5.59 o
   7  16   6       29.54       30.05     10.02 o
   8  16   6       41.69       45.74     10.56 o
 -10  17   6       10.99       20.04      5.00 o
  -9  17   6       47.80       51.30      6.15 o
  -8  17   6       50.46       59.07      5.93 o
  -7  17   6       28.11       24.32      4.11 o
  -6  17   6        8.12        6.05      3.06 o
  -5  17   6      373.50      390.74     13.51 o
  -4  17   6        8.86       10.46      2.92 o
  -3  17   6       69.38       72.38      5.28 o
  -2  17   6       68.10       71.73      4.93 o
  -1  17   6        9.16        7.05      4.75 o
   0  17   6       90.98       67.16      5.61 o
   1  17   6       27.93       26.84      5.38 o
   2  17   6        7.83        4.39      3.52 o
   3  17   6       14.71        2.61      4.33 o
   4  17   6       22.29       17.94      5.25 o
   5  17   6       29.33       30.43      8.80 o
   6  17   6        0.54       -1.18      7.71 o
   7  17   6        2.66       -1.18      7.93 o
   8  17   6        5.16        4.70      8.39 o
 -10  18   6       38.45       41.13      6.20 o
  -9  18   6        4.68        6.83      4.84 o
  -8  18   6       83.17       91.34      6.25 o
  -7  18   6        5.31        0.62      3.45 o
  -6  18   6        0.00        5.95      3.23 o
  -5  18   6       23.85       27.46      3.65 o
  -4  18   6        0.86        3.61      2.77 o
  -3  18   6       18.99       29.54      3.98 o
  -2  18   6       15.29        4.50      3.68 o
  -1  18   6       20.30       11.55      4.31 o
   0  18   6      356.24      361.62     11.62 o
   1  18   6       62.11       60.54      5.77 o
   2  18   6       13.87        9.37      3.93 o
   3  18   6       55.38       55.84      6.87 o
   4  18   6      122.39      127.61     10.55 o
   5  18   6        6.91        7.64      6.35 o
   6  18   6       29.22       46.66     11.37 o
   7  18   6        1.50        0.30      8.57 o
  -9  19   6       52.86       66.82      7.30 o
  -8  19   6        2.67       -2.69      3.66 o
  -7  19   6        0.29        1.16      3.70 o
  -6  19   6        6.71        5.64      3.51 o
  -5  19   6        5.36        1.97      3.20 o
  -4  19   6        5.21        2.35      3.11 o
  -3  19   6        6.48        6.13      3.77 o
  -2  19   6       10.26        7.72      6.27 o
  -1  19   6        5.94        5.55      3.93 o
   0  19   6        8.88        0.86      5.71 o
   1  19   6       48.60       47.08      5.59 o
   2  19   6        2.70        2.54      3.97 o
   3  19   6       12.77       13.69      5.45 o
   4  19   6        0.06        1.90      5.15 o
   5  19   6       10.03       16.62      7.41 o
   6  19   6        0.89       -0.35      8.71 o
   7  19   6        0.01        7.74      9.86 o
  -8  20   6       22.03       31.96      5.24 o
  -7  20   6       24.28       34.04      5.34 o
  -6  20   6       74.24       82.27      6.60 o
  -5  20   6       28.81       20.51      4.36 o
  -4  20   6       11.38       18.69      4.25 o
  -3  20   6        1.51        0.19      3.86 o
  -2  20   6        6.35        7.18      4.07 o
  -1  20   6        2.66        3.64      4.06 o
   0  20   6       10.00        5.54      4.21 o
   1  20   6       95.85      101.18      8.55 o
   2  20   6       17.04       19.91      4.87 o
   3  20   6       17.68       13.19      7.40 o
   4  20   6        2.82        9.53      6.88 o
   5  20   6        2.72        3.13      6.77 o
   6  20   6       13.56       18.81     10.86 o
  -8  21   6        5.95        7.12      6.92 o
  -7  21   6        5.26        7.14      4.47 o
  -6  21   6        1.19        2.37      4.22 o
  -5  21   6       98.12      111.87      8.30 o
  -4  21   6       47.75       52.06      5.64 o
  -3  21   6        8.77        7.94      4.58 o
  -2  21   6        0.35       -1.75      3.96 o
  -1  21   6        1.67       -1.23      3.77 o
   0  21   6       56.42       60.41     10.57 o
   1  21   6        6.66       13.33      4.89 o
   2  21   6        0.06       -1.30      4.19 o
   3  21   6       18.01       11.80      5.99 o
   4  21   6       19.01       22.76      8.18 o
   5  21   6       24.06       26.42      8.62 o
  -7  22   6       56.75       71.30      9.79 o
  -6  22   6       18.77       25.75      6.50 o
  -5  22   6       12.35       13.56      5.18 o
  -4  22   6      114.61      134.11      8.68 o
  -3  22   6        3.03        9.90      4.72 o
  -2  22   6       46.88       65.88      6.78 o
  -1  22   6        1.81       -3.73      4.29 o
   0  22   6       39.18       33.96      6.04 o
   1  22   6       25.29       26.05      5.74 o
   2  22   6       20.05       16.03      5.21 o
   3  22   6        0.63       -5.52      5.70 o
   4  22   6        9.91       12.69      8.12 o
  -5  23   6        0.81       -2.19      4.81 o
  -4  23   6      160.20      176.17     11.22 o
  -3  23   6       45.47       44.36      5.82 o
  -2  23   6        0.65        5.73      4.79 o
  -1  23   6        4.97        6.32      5.12 o
   0  23   6      231.92      254.67     14.51 o
   1  23   6        4.74       10.15      5.26 o
   2  23   6       10.23       11.75      4.98 o
   3  23   6        0.02        2.41      7.79 o
  -4  24   6       23.03       29.64     12.42 o
  -3  24   6        4.11       11.86      6.43 o
  -2  24   6        0.01       -0.86      4.92 o
  -1  24   6        1.14        4.00      5.12 o
   0  24   6        0.82        2.45      5.11 o
   1  24   6        5.99        9.81      6.53 o
 -13   0   7      128.74      152.55      7.21 o
 -11   0   7        0.33        0.61      4.70 o
  -9   0   7      330.82      281.49     10.16 o
  -7   0   7      163.87      168.10      5.26 o
  -5   0   7       30.72       25.79      1.73 o
  -3   0   7       47.55       51.48      3.19 o
  -1   0   7     1423.52     1527.07     25.85 o
   1   0   7     1223.91     1291.49     23.11 o
   3   0   7      484.53      513.45     12.38 o
   5   0   7      605.98      633.06     19.30 o
   7   0   7      191.44      143.11     14.75 o
   9   0   7      108.15      103.17     13.98 o
  11   0   7       39.76        9.78     10.51 o
 -14   1   7        5.16        4.48      2.02 o
 -13   1   7       10.96       13.78      2.28 o
 -12   1   7        0.20        1.63      1.67 o
 -11   1   7       29.03       32.90      4.06 o
 -10   1   7       46.22       43.97      4.29 o
  -9   1   7       41.47       39.78      2.67 o
  -8   1   7       33.28       29.94      2.68 o
  -7   1   7       47.27       45.46      2.06 o
  -6   1   7        9.58        7.21      1.20 o
  -5   1   7      111.89      102.15      2.52 o
  -4   1   7     1017.30     1054.73     12.22 o
  -3   1   7      709.28      754.71      9.38 o
  -2   1   7      373.73      399.86      6.37 o
  -1   1   7      347.28      404.81      6.66 o
   0   1   7        6.51        3.52      1.35 o
   1   1   7       33.27       30.69      2.18 o
   2   1   7        2.26        0.03      1.16 o
   3   1   7       34.27       33.35      2.21 o
   4   1   7      146.78      145.02      4.67 o
   5   1   7     2221.24     2010.78     31.66 o
   6   1   7      401.30      356.45      9.87 o
   7   1   7        4.48       -2.67      4.43 o
   8   1   7        7.26        6.55      8.09 o
   9   1   7       33.26       33.79      7.34 o
  10   1   7       17.04       22.02      7.19 o
  11   1   7        2.92        7.01     16.89 o
 -14   2   7        9.11       13.43      3.33 o
 -13   2   7       48.44       49.50      3.22 o
 -12   2   7        1.06        1.47      1.67 o
 -11   2   7        7.13        4.61      1.83 o
 -10   2   7       93.14       92.16     10.26 o
  -9   2   7      197.74      182.62      7.74 o
  -8   2   7      294.01      271.12      6.62 o
  -7   2   7        0.42       -0.94      0.94 o
  -6   2   7      142.78      142.19      3.22 o
  -5   2   7      193.26      198.13      3.91 o
  -4   2   7      334.62      365.59      5.37 o
  -3   2   7       43.42       47.60      2.26 o
  -2   2   7      519.90      561.74      8.07 o
  -1   2   7      126.21      136.30      4.01 o
   0   2   7        1.14        4.96      1.40 o
   1   2   7      188.82      208.71      4.84 o
   2   2   7      423.45      460.38     12.34 o
   3   2   7       74.80       73.65      2.88 o
   4   2   7      187.71      176.06      5.60 o
   5   2   7       64.73       66.47      6.52 o
   6   2   7      178.30      173.66      7.10 o
   7   2   7       16.38       11.18      5.27 o
   8   2   7       13.12        8.09      7.71 o
   9   2   7        5.63        4.78      5.09 o
  10   2   7        2.08       -2.08      4.94 o
  11   2   7        3.11       13.32      8.73 o
 -14   3   7       44.43       51.21      5.38 o
 -13   3   7        6.68        3.46      2.02 o
 -12   3   7        1.62        2.19      1.86 o
 -11   3   7       17.58       15.73      2.55 o
 -10   3   7       23.67       21.32      5.97 o
  -9   3   7      150.11      150.66      6.49 o
  -8   3   7      152.84      139.66      4.88 o
  -7   3   7       44.98       45.34      1.85 o
  -6   3   7       17.32       16.96      1.49 o
  -5   3   7      148.87      149.16      3.52 o
  -4   3   7        3.92        0.60      1.07 o
  -3   3   7      256.24      234.13      3.92 o
  -2   3   7      315.66      343.59      5.70 o
  -1   3   7      400.40      443.89      7.88 o
   0   3   7      566.01      609.27     11.29 o
   1   3   7      345.77      405.26      7.77 o
   2   3   7      415.14      392.90      7.46 o
   3   3   7       47.42       39.15      2.69 o
   4   3   7       42.16       24.91      3.82 o
   5   3   7       10.86       11.44      3.64 o
   6   3   7        3.94        3.19      3.28 o
   7   3   7       10.58       10.20      5.36 o
   8   3   7        0.11        7.22      5.16 o
   9   3   7        2.53        1.52      5.03 o
  10   3   7       29.54       45.12     13.85 o
  11   3   7        7.80       23.86     11.34 o
 -14   4   7        0.00        2.08      2.87 o
 -13   4   7       15.46       17.31      2.63 o
 -12   4   7        4.53        6.97      2.11 o
 -11   4   7        7.79        4.54      2.22 o
 -10   4   7        0.13       -1.27      1.67 o
  -9   4   7      113.85      105.58      4.40 o
  -8   4   7      327.24      296.50      7.37 o
  -7   4   7       91.97       92.37      2.67 o
  -6   4   7      125.99      127.09      3.19 o
  -5   4   7      564.49      537.61      7.55 o
  -4   4   7        1.94        3.95      1.23 o
  -3   4   7      830.33      898.92     10.76 o
  -2   4   7       50.61       80.27      3.26 o
  -1   4   7      126.66      153.23      3.79 o
   0   4   7      440.07      491.65      8.19 o
   1   4   7        0.00       -1.56      1.56 o
   2   4   7        4.13        3.79      1.37 o
   3   4   7       35.25       31.68      2.48 o
   4   4   7      104.26       76.54      5.31 o
   5   4   7        0.43        1.43      3.11 o
   6   4   7      372.72      387.12     11.92 o
   7   4   7       76.68      100.89     13.22 o
   8   4   7        3.91        9.55     10.54 o
   9   4   7        6.70       14.23      9.34 o
  10   4   7       30.85       36.29      8.86 o
  11   4   7        1.56        1.45     11.15 o
 -14   5   7       12.49        9.79      2.82 o
 -13   5   7       25.59       22.96      2.95 o
 -12   5   7        0.04        1.52      2.02 o
 -11   5   7        1.45        0.70      1.89 o
 -10   5   7        1.19       -1.80      1.80 o
  -9   5   7      318.03      325.32      7.99 o
  -8   5   7       21.46       17.51      2.18 o
  -7   5   7     1167.88     1185.04     14.63 o
  -6   5   7       49.25       55.63      2.30 o
  -5   5   7       45.52       43.90      3.12 o
  -4   5   7      277.49      292.14      5.15 o
  -3   5   7      744.49      774.42     11.53 o
  -2   5   7      512.72      485.96      8.01 o
  -1   5   7      225.71      206.83      5.86 o
   0   5   7       23.68       28.22      2.66 o
   1   5   7      129.06      122.29      3.71 o
   2   5   7       62.88       60.21      3.95 o
   3   5   7       46.38       31.63      2.55 o
   4   5   7       80.01       89.45      7.14 o
   5   5   7       14.43       14.13      3.72 o
   6   5   7      367.23      354.86     11.54 o
   7   5   7       42.21       39.53     10.37 o
   8   5   7      206.36      204.81     26.41 o
   9   5   7       12.90       19.65      4.45 o
  10   5   7       25.10       26.15      7.31 o
  11   5   7        2.35       -2.77      5.93 o
 -14   6   7       43.74       40.50     12.93 o
 -13   6   7        4.17        2.55      2.38 o
 -12   6   7       69.47       77.29      7.08 o
 -11   6   7        0.68        1.43      2.11 o
 -10   6   7       90.67       84.15      4.69 o
  -9   6   7       32.44       19.53      2.95 o
  -8   6   7       14.01       15.36      2.30 o
  -7   6   7       55.47       55.59      2.37 o
  -6   6   7        8.16       12.16      1.59 o
  -5   6   7      103.47      109.57      3.23 o
  -4   6   7       81.36       92.35      2.90 o
  -3   6   7     1044.87     1065.42     17.15 o
  -2   6   7      306.25      290.17      7.20 o
  -1   6   7       13.44       14.63      2.30 o
   0   6   7       31.05       24.86      4.00 o
   1   6   7        5.67        0.51      1.69 o
   2   6   7      335.93      365.67      8.67 o
   3   6   7      118.69      109.81      5.62 o
   4   6   7      682.63      588.61     17.89 o
   5   6   7      248.45      250.60      9.43 o
   6   6   7      110.26       96.31     11.53 o
   7   6   7        5.90       11.93      7.50 o
   8   6   7        1.75       -4.21      4.21 o
   9   6   7       46.68       46.12      9.66 o
  10   6   7        0.40       -1.16      5.37 o
 -13   7   7        7.80        6.21      2.72 o
 -12   7   7        0.11        0.80      2.53 o
 -11   7   7       63.48       58.14      4.67 o
 -10   7   7       34.59       29.08      3.38 o
  -9   7   7       22.76       26.18      3.31 o
  -8   7   7      381.67      388.24      8.62 o
  -7   7   7       20.01       18.82      2.02 o
  -6   7   7      296.43      299.39      5.91 o
  -5   7   7        7.20        8.04      1.68 o
  -4   7   7      287.68      280.63      5.85 o
  -3   7   7        0.34       -1.66      1.66 o
  -2   7   7      922.32      887.66     15.27 o
  -1   7   7      396.47      373.77      9.41 o
   0   7   7      200.45      203.88      6.22 o
   1   7   7        0.00        0.18      1.81 o
   2   7   7       51.52       65.05      6.18 o
   3   7   7       59.77       71.66     13.14 o
   4   7   7      267.30      273.91     11.57 o
   5   7   7        0.13        0.70      3.69 o
   6   7   7      205.22      189.52     10.52 o
   7   7   7       49.81       32.17      6.00 o
   8   7   7       39.86       42.28      6.48 o
   9   7   7        3.32       -1.32      5.86 o
 -13   8   7        2.03        1.18      2.71 o
 -12   8   7       47.60       47.60      4.29 o
 -11   8   7       20.74       14.77      4.22 o
 -10   8   7       90.74       92.89      5.30 o
  -9   8   7        7.02        3.91      2.07 o
  -8   8   7        0.00       -1.54      1.54 o
  -7   8   7      454.22      390.93      7.22 o
  -6   8   7      646.73      676.13     10.42 o
  -5   8   7       33.52       32.18      2.29 o
  -4   8   7       54.70       58.62      3.21 o
  -3   8   7     1107.30     1105.57     15.96 o
  -2   8   7      187.41      152.77      5.72 o
  -1   8   7       50.10       49.99      4.76 o
   0   8   7       17.58       18.83      2.62 o
   1   8   7        9.02        0.56      1.97 o
   2   8   7      373.92      379.04     10.69 o
   3   8   7       12.28        8.11      3.96 o
   4   8   7       11.04       18.46      4.83 o
   5   8   7       15.40       11.48      4.34 o
   6   8   7      115.07      133.33      7.22 o
   7   8   7        0.31        8.25      6.15 o
   8   8   7       22.65       25.69      7.28 o
   9   8   7       71.78       80.95      9.27 o
 -13   9   7        8.52        6.85      3.85 o
 -12   9   7       22.99       21.03      6.07 o
 -11   9   7       56.61       59.50      4.90 o
 -10   9   7      220.72      243.86      9.94 o
  -9   9   7        0.29       -0.30      2.53 o
  -8   9   7       49.67       42.40      2.79 o
  -7   9   7       25.26       27.39      2.47 o
  -6   9   7       17.63       13.25      2.21 o
  -5   9   7       79.48       77.72      3.20 o
  -4   9   7       44.25       45.58      3.55 o
  -3   9   7        1.19        0.42      1.24 o
  -2   9   7      325.01      324.73      9.38 o
  -1   9   7      269.57      298.62      8.08 o
   0   9   7        0.05       -1.72      1.72 o
   1   9   7       53.84       50.94      3.70 o
   2   9   7        2.69        2.32      2.68 o
   3   9   7      995.53      971.24     25.73 o
   4   9   7       19.77       26.49      5.19 o
   5   9   7       70.58       87.38      6.68 o
   6   9   7        0.38        2.67      4.35 o
   7   9   7       86.52       68.45      9.57 o
   8   9   7       26.48       23.70      7.47 o
   9   9   7        2.13       10.05      6.37 o
 -13  10   7        0.42       -2.71      3.49 o
 -12  10   7        2.31        6.75      3.24 o
 -11  10   7       25.31       31.46      4.25 o
 -10  10   7       14.88       21.43      3.91 o
  -9  10   7       48.76       48.15      4.02 o
  -8  10   7        3.85        0.15      1.87 o
  -7  10   7      351.81      339.52      7.05 o
  -6  10   7       86.98       73.59      3.54 o
  -5  10   7      613.56      574.65      9.80 o
  -4  10   7       17.58       15.50      2.30 o
  -3  10   7      124.77      114.78      5.45 o
  -2  10   7      595.83      587.49     12.08 o
  -1  10   7        2.04        1.67      2.18 o
   0  10   7        2.04        1.40      2.15 o
   1  10   7        0.29       -0.39      2.06 o
   2  10   7        0.24        0.68      3.71 o
   3  10   7       29.62       21.46      4.19 o
   4  10   7        1.60       -0.03      3.62 o
   5  10   7       56.66       59.67      6.19 o
   6  10   7        5.10        7.18      8.16 o
   7  10   7       93.63      108.68     11.45 o
   8  10   7       35.15       38.30      8.30 o
   9  10   7        5.25       -0.65      6.40 o
 -12  11   7       15.20       13.94      5.14 o
 -11  11   7        0.44       -3.06      3.15 o
 -10  11   7        2.15        0.83      2.43 o
  -9  11   7       22.51       21.13      3.24 o
  -8  11   7        3.14        3.23      2.10 o
  -7  11   7       15.05       18.02      2.40 o
  -6  11   7      191.65      193.55      5.12 o
  -5  11   7      140.28      144.07      4.50 o
  -4  11   7      469.70      451.94      8.55 o
  -3  11   7        0.97       -1.71      1.71 o
  -2  11   7      239.41      243.94      6.07 o
  -1  11   7       11.66       13.27      2.58 o
   0  11   7       27.12       29.11      3.03 o
   1  11   7      121.87      122.07      6.13 o
   2  11   7       27.37       22.57      4.06 o
   3  11   7      223.52      210.00      9.91 o
   4  11   7        0.79        3.92      3.49 o
   5  11   7       16.22       11.91      4.18 o
   6  11   7       13.29        2.76     10.11 o
   7  11   7       25.13       28.60      8.22 o
   8  11   7       82.28       93.96     11.10 o
   9  11   7       12.11       17.74      7.50 o
 -12  12   7       25.31       20.25      5.92 o
 -11  12   7        2.64        7.81      4.85 o
 -10  12   7        2.14        4.93      2.82 o
  -9  12   7       89.32      100.65      5.41 o
  -8  12   7        0.08       -1.98      1.98 o
  -7  12   7       29.79       28.55      2.85 o
  -6  12   7       51.98       50.58      3.13 o
  -5  12   7       13.22       13.77      2.29 o
  -4  12   7       15.58       15.63      2.50 o
  -3  12   7       19.90       12.97      2.42 o
  -2  12   7       47.49       49.31      3.28 o
  -1  12   7        2.50       -2.03      2.03 o
   0  12   7       26.18       23.58      3.35 o
   1  12   7       82.45       69.34      5.69 o
   2  12   7      165.07      159.68      7.92 o
   3  12   7        6.61       -0.09      3.50 o
   4  12   7        3.55        2.60      3.44 o
   5  12   7      103.37       95.37      6.84 o
   6  12   7       15.76       18.95      5.89 o
   7  12   7       29.82       22.90      8.25 o
   8  12   7        0.00       -1.51      6.91 o
 -12  13   7        0.99        6.01      5.18 o
 -11  13   7       22.75       24.45      5.94 o
 -10  13   7       69.77       59.15      6.25 o
  -9  13   7        5.03        0.04      3.92 o
  -8  13   7       12.61        8.53      2.64 o
  -7  13   7       24.06       29.54      3.61 o
  -6  13   7       12.76        7.63      2.29 o
  -5  13   7       62.88       63.32      3.82 o
  -4  13   7       19.94       13.02      2.61 o
  -3  13   7       67.76       57.87      3.61 o
  -2  13   7      112.27      100.70      4.40 o
  -1  13   7       78.43       62.51      4.25 o
   0  13   7       48.21       43.18      4.28 o
   1  13   7       47.68       43.13      5.00 o
   2  13   7       49.79       39.65      5.07 o
   3  13   7       95.28       97.78      6.77 o
   4  13   7       46.33       32.85      5.21 o
   5  13   7      112.22      104.72      7.67 o
   6  13   7        0.87       -0.48      9.59 o
   7  13   7       33.90       29.03      9.27 o
   8  13   7       25.52       14.35      7.96 o
 -12  14   7        2.48       -5.21      9.81 o
 -11  14   7        1.10        3.62      5.12 o
 -10  14   7        0.70        1.79      3.58 o
  -9  14   7        8.63        1.78      3.67 o
  -8  14   7       17.54       19.61      3.43 o
  -7  14   7      159.85      140.73      6.36 o
  -6  14   7       12.66       13.76      2.77 o
  -5  14   7        1.47        3.91      2.17 o
  -4  14   7        3.31       -0.73      2.39 o
  -3  14   7      359.27      387.50      9.39 o
  -2  14   7      124.09      124.29      5.50 o
  -1  14   7      831.55      790.33     14.73 o
   0  14   7       17.21       18.36      4.28 o
   1  14   7       50.11       57.90     10.75 o
   2  14   7        7.68        2.29      3.73 o
   3  14   7       41.45       44.72      6.23 o
   4  14   7       98.06       76.54      7.06 o
   5  14   7        1.14        3.61      4.29 o
   6  14   7        1.17       -4.85      4.85 o
   7  14   7        4.18       -2.10      7.10 o
   8  14   7        9.83        4.11      8.20 o
 -11  15   7       72.27       83.19      9.33 o
 -10  15   7        2.52       -2.12      4.05 o
  -9  15   7      107.13      100.48      7.15 o
  -8  15   7      102.84      111.12      5.89 o
  -7  15   7        4.55       -2.63      2.89 o
  -6  15   7        0.42        1.34      2.70 o
  -5  15   7       91.92       90.35      4.78 o
  -4  15   7        6.41        9.44      2.95 o
  -3  15   7        4.97        9.29      2.90 o
  -2  15   7      163.98      158.68      6.34 o
  -1  15   7       24.04       25.78      3.71 o
   0  15   7        2.05        0.73      3.07 o
   1  15   7      277.89      254.14     10.43 o
   2  15   7       42.79       60.53      8.87 o
   3  15   7       15.82       10.74      7.38 o
   4  15   7        0.08       -1.40      4.11 o
   5  15   7      215.88      227.59     13.31 o
   6  15   7       36.31       40.15      9.65 o
   7  15   7       44.89       48.16     10.75 o
   8  15   7        0.12        3.71      7.77 o
 -11  16   7       17.25       17.00      6.80 o
 -10  16   7       31.81       43.46     12.09 o
  -9  16   7        6.60        5.98      4.42 o
  -8  16   7        1.95        2.48      3.31 o
  -7  16   7        5.60       12.83      3.63 o
  -6  16   7       15.81       13.60      3.35 o
  -5  16   7      142.28      158.11      6.13 o
  -4  16   7       40.60       43.74      3.81 o
  -3  16   7       58.19       45.26      4.26 o
  -2  16   7      181.27      183.56      7.93 o
  -1  16   7      385.35      390.52     11.60 o
   0  16   7       17.56       19.56      3.98 o
   1  16   7       22.48       25.72      5.97 o
   2  16   7       19.75       13.97      4.62 o
   3  16   7       22.64       20.73      5.34 o
   4  16   7        1.76       -4.34      6.68 o
   5  16   7       25.16       33.71     14.15 o
   6  16   7       11.09       22.95      9.38 o
   7  16   7       37.27       44.32     10.80 o
   8  16   7        0.01        5.08      8.63 o
 -10  17   7       22.23       27.91      5.60 o
  -9  17   7       12.06       16.27      5.58 o
  -8  17   7        8.68       11.10      4.12 o
  -7  17   7       20.84       16.20      4.16 o
  -6  17   7       64.49       71.19      5.05 o
  -5  17   7        9.12       11.66      3.18 o
  -4  17   7        0.72       -0.43      2.65 o
  -3  17   7       34.77       35.79      4.17 o
  -2  17   7        2.32       -1.18      3.30 o
  -1  17   7      106.05      128.58     10.31 o
   0  17   7        3.90        3.08      3.62 o
   1  17   7        3.95       14.58      7.86 o
   2  17   7        6.68       -2.00      3.97 o
   3  17   7       16.87       18.50      5.45 o
   4  17   7        1.00        4.42      5.50 o
   5  17   7       10.99       10.65      6.77 o
   6  17   7       11.95        6.32      9.00 o
   7  17   7        0.95        1.77      8.33 o
 -10  18   7       24.49       59.10     15.18 o
  -9  18   7        4.60        2.13      4.79 o
  -8  18   7       21.31       23.17      4.47 o
  -7  18   7        8.10        5.54      3.87 o
  -6  18   7       38.95       42.46      4.65 o
  -5  18   7       19.96       16.81      3.71 o
  -4  18   7       78.82       87.32      5.19 o
  -3  18   7       35.17       23.94      4.01 o
  -2  18   7        4.13        8.73      3.84 o
  -1  18   7       12.09       16.46      5.39 o
   0  18   7       18.44       20.84      4.61 o
   1  18   7      178.95      175.80      9.00 o
   2  18   7        0.60       -0.66      4.24 o
   3  18   7       24.01       22.30      5.84 o
   4  18   7        7.10        4.37      5.22 o
   5  18   7       37.80       23.96      7.61 o
   6  18   7       20.96       24.56     10.02 o
  -9  19   7        0.03       -2.39      4.89 o
  -8  19   7        5.61        7.35      4.37 o
  -7  19   7        2.74        5.65      4.09 o
  -6  19   7       28.17       27.84      4.28 o
  -5  19   7       43.76       42.11      4.81 o
  -4  19   7       23.56       21.26      3.83 o
  -3  19   7        4.90       -2.77      3.65 o
  -2  19   7       11.45        6.78      4.24 o
  -1  19   7      141.00      142.21      7.97 o
   0  19   7       47.83       64.58      6.16 o
   1  19   7        5.98        5.40      4.14 o
   2  19   7        3.74       -2.56      8.60 o
   3  19   7       31.63       24.35      6.26 o
   4  19   7        3.94        0.74      5.26 o
   5  19   7        2.77       -6.20      6.20 o
   6  19   7        3.21        9.43      9.86 o
  -8  20   7       66.64       66.06      6.40 o
  -7  20   7        1.28        1.66      4.18 o
  -6  20   7       45.46       42.97      5.77 o
  -5  20   7      155.31      154.47      7.45 o
  -4  20   7      113.58      122.88      7.90 o
  -3  20   7       12.43        8.68      4.39 o
  -2  20   7        0.87       -3.77      3.77 o
  -1  20   7        9.81       18.97      4.83 o
   0  20   7        9.98        9.70      4.87 o
   1  20   7        2.71        4.63      4.21 o
   2  20   7       13.77        9.05      5.24 o
   3  20   7        4.80       -4.75      4.75 o
   4  20   7        0.00       -1.46      6.58 o
   5  20   7        0.47       -0.52      8.75 o
  -7  21   7        2.87        6.57      4.65 o
  -6  21   7        0.30        7.75      5.50 o
  -5  21   7       53.11       60.69      6.53 o
  -4  21   7       62.22       63.79      5.95 o
  -3  21   7        2.54        3.18      4.48 o
  -2  21   7       22.21       24.35      5.23 o
  -1  21   7        1.11        4.00      4.48 o
   0  21   7       59.51       71.68      7.06 o
   1  21   7       34.54       39.92      6.11 o
   2  21   7        8.40       11.02      5.63 o
   3  21   7       15.85       12.73      6.25 o
   4  21   7        4.05       15.60      8.26 o
  -6  22   7       23.04       37.39      8.59 o
  -5  22   7       25.14       28.70      6.69 o
  -4  22   7       15.42       11.77      5.16 o
  -3  22   7        1.14        0.23      4.44 o
  -2  22   7       14.61       16.50      5.29 o
  -1  22   7        5.60       15.50      5.20 o
   0  22   7        4.06        1.84      4.66 o
   1  22   7       24.63       25.66     11.78 o
   2  22   7       59.58       64.37      8.27 o
   3  22   7        0.00       -1.01      7.24 o
  -5  23   7       54.47       60.12     15.05 o
  -4  23   7       31.70       33.44     11.48 o
  -3  23   7       25.73       22.40      5.26 o
  -2  23   7       11.38       12.84      7.99 o
  -1  23   7       34.98       47.16      6.85 o
   0  23   7        3.74       15.31      5.49 o
   1  23   7        0.22       -0.76      5.21 o
 -14   0   8       37.65       40.10      4.76 o
 -12   0   8        7.17       10.09      9.10 o
 -10   0   8      227.89      235.66      9.47 o
  -8   0   8      421.95      442.60     16.44 o
  -6   0   8      127.81      134.99      5.26 o
  -4   0   8      340.69      426.41     10.01 o
  -2   0   8       93.92       80.28      5.30 o
   0   0   8        0.39       -0.08      2.36 o
   2   0   8      664.15      621.80     19.74 o
   4   0   8      983.14      919.00     43.50 o
   6   0   8      445.60      474.13     17.19 o
   8   0   8       32.59       24.13      9.11 o
  10   0   8        2.70        4.41      9.73 o
 -14   1   8        1.96        3.45      2.54 o
 -13   1   8        4.54        4.50      2.26 o
 -12   1   8        0.22       -1.32      2.41 o
 -11   1   8       48.43       46.09      3.24 o
 -10   1   8       48.89       58.73      3.66 o
  -9   1   8        4.10        3.14      1.87 o
  -8   1   8        2.13       -0.01      1.21 o
  -7   1   8       76.49       76.73      2.88 o
  -6   1   8       61.04       56.04      2.29 o
  -5   1   8        0.06       -0.85      1.04 o
  -4   1   8        8.03        5.06      1.26 o
  -3   1   8        0.50        0.47      1.18 o
  -2   1   8      408.79      475.44      7.87 o
  -1   1   8      762.98      802.73     11.26 o
   0   1   8     2059.66     2205.29     25.94 o
   1   1   8       58.51       56.09      2.87 o
   2   1   8      255.13      205.12      8.40 o
   3   1   8      283.25      286.77      8.24 o
   4   1   8        0.47        1.82      4.44 o
   5   1   8        5.13        2.04      3.49 o
   6   1   8       24.89       23.27      3.99 o
   7   1   8       20.64       27.97      6.51 o
   8   1   8       55.54       68.18      8.81 o
   9   1   8       22.88       22.78      6.87 o
  10   1   8       85.86      114.04     11.64 o
 -14   2   8       30.03       35.27      3.48 o
 -13   2   8       30.59       38.14      5.80 o
 -12   2   8        9.28       11.49      2.30 o
 -11   2   8       12.10        9.12      2.21 o
 -10   2   8      458.93      433.84      9.66 o
  -9   2   8        3.34        1.75      1.96 o
  -8   2   8       71.92       69.66      3.09 o
  -7   2   8      384.02      363.56      6.37 o
  -6   2   8       60.36       62.00      2.42 o
  -5   2   8        7.58        9.16      1.30 o
  -4   2   8      236.97      249.87      5.14 o
  -3   2   8       37.69       34.18      2.69 o
  -2   2   8      407.38      408.98      6.77 o
  -1   2   8        0.66       -1.19      1.46 o
   0   2   8      135.44      133.95      4.14 o
   1   2   8        1.81       -1.26      1.54 o
   2   2   8        6.30        4.23      1.67 o
   3   2   8       35.24       36.47      3.83 o
   4   2   8      469.99      422.50     10.69 o
   5   2   8     1135.16     1081.26     20.16 o
   6   2   8      235.49      237.78     12.04 o
   7   2   8       14.53       10.53      6.84 o
   8   2   8       13.99       26.54      6.55 o
   9   2   8        0.04        0.47      6.49 o
  10   2   8       33.08       34.10      8.28 o
 -14   3   8       31.59       36.35      3.49 o
 -13   3   8        0.04       -1.97      1.97 o
 -12   3   8        1.80        1.40      1.97 o
 -11   3   8      123.51      130.64      5.18 o
 -10   3   8       17.88       16.69      2.87 o
  -9   3   8        0.65        1.13      1.92 o
  -8   3   8       53.36       41.51      3.37 o
  -7   3   8       83.09       76.81      4.58 o
  -6   3   8       44.48       44.19      2.19 o
  -5   3   8       55.17       56.17      2.39 o
  -4   3   8       77.60       67.27      2.56 o
  -3   3   8        8.36        7.59      1.37 o
  -2   3   8       46.74       55.55      2.95 o
  -1   3   8       34.10       37.48      2.62 o
   0   3   8       55.71       60.94      3.18 o
   1   3   8      333.65      301.34      7.14 o
   2   3   8        6.88        3.46      1.70 o
   3   3   8        0.74       -0.68      2.77 o
   4   3   8      228.94      213.89      8.67 o
   5   3   8      325.69      304.66      9.76 o
   6   3   8       85.12      100.73      6.02 o
   7   3   8       22.42       36.29      6.92 o
   8   3   8        6.07        9.60     10.54 o
   9   3   8        2.35        2.15      5.55 o
  10   3   8       20.58       20.77      6.97 o
 -14   4   8        0.09        3.78      3.67 o
 -13   4   8        0.15        0.27      2.15 o
 -12   4   8       10.39        7.56      2.44 o
 -11   4   8        0.47        0.70      2.03 o
 -10   4   8       49.54       50.12      3.60 o
  -9   4   8        0.01        0.59      1.97 o
  -8   4   8      109.27      102.12      4.04 o
  -7   4   8      359.20      358.38      7.17 o
  -6   4   8       99.32       93.04      4.56 o
  -5   4   8       17.16       15.88      1.70 o
  -4   4   8      252.48      256.64      4.98 o
  -3   4   8      301.32      315.44      5.62 o
  -2   4   8        0.13       -0.83      1.13 o
  -1   4   8        0.91       -0.64      1.14 o
   0   4   8      287.37      263.93      7.09 o
   1   4   8      261.59      243.63      6.22 o
   2   4   8       20.67       16.57      2.68 o
   3   4   8      280.36      255.36      9.27 o
   4   4   8      138.36      124.74     10.13 o
   5   4   8      223.51      230.31      9.44 o
   6   4   8      123.65      111.58      9.40 o
   7   4   8      150.54      154.03     11.25 o
   8   4   8       74.74       80.10      9.40 o
   9   4   8        0.97        2.42      4.21 o
  10   4   8        5.20       12.39      6.95 o
 -13   5   8       11.06       15.23      2.99 o
 -12   5   8       93.35       97.09      6.74 o
 -11   5   8        0.11        2.24      2.25 o
 -10   5   8        1.75       -0.79      2.02 o
  -9   5   8        0.58        0.22      2.09 o
  -8   5   8      334.28      337.70      6.19 o
  -7   5   8      139.93      139.97      4.04 o
  -6   5   8        2.23       -1.10      1.32 o
  -5   5   8      168.63      166.54      4.07 o
  -4   5   8      822.12      840.37     10.52 o
  -3   5   8      398.76      406.76      6.66 o
  -2   5   8      404.30      388.07      7.12 o
  -1   5   8       60.58       63.98      3.72 o
   0   5   8        1.34       -1.19      1.73 o
   1   5   8      218.92      182.73      6.07 o
   2   5   8      195.35      178.41      7.12 o
   3   5   8      260.19      236.67      8.98 o
   4   5   8      130.83      144.89      7.36 o
   5   5   8       85.85       91.55      8.89 o
   6   5   8      145.87      138.76      9.98 o
   7   5   8       13.66       25.05      9.16 o
   8   5   8        0.16        4.84      5.52 o
   9   5   8       29.86       24.06      5.04 o
  10   5   8        0.74        4.74      6.31 o
 -13   6   8        9.49       13.47      4.02 o
 -12   6   8       36.67       31.62      3.75 o
 -11   6   8        6.95        6.09      3.32 o
 -10   6   8        0.02       -0.08      2.15 o
  -9   6   8       10.83        6.21      2.08 o
  -8   6   8      500.42      493.99      8.10 o
  -7   6   8      219.37      205.51      5.23 o
  -6   6   8        6.53        5.03      1.72 o
  -5   6   8        6.99        9.25      1.68 o
  -4   6   8        0.59        5.00      1.29 o
  -3   6   8        0.11        0.41      1.30 o
  -2   6   8      106.90      107.53      4.70 o
  -1   6   8      133.90      143.57      7.25 o
   0   6   8        7.40        5.91      2.07 o
   1   6   8      110.09      119.19      6.85 o
   2   6   8       16.25       10.97      4.57 o
   3   6   8       22.51       22.85      4.91 o
   4   6   8       22.58       24.50     10.19 o
   5   6   8      266.07      219.09      9.32 o
   6   6   8       46.22       51.86      5.68 o
   7   6   8       55.02       57.92     11.93 o
   8   6   8        6.89        5.39      8.94 o
   9   6   8        0.05       -0.19      4.22 o
  10   6   8       11.71       13.32      7.09 o
 -13   7   8       68.44       71.34      5.23 o
 -12   7   8        0.21       -2.48      3.30 o
 -11   7   8        0.00        1.93      2.99 o
 -10   7   8        4.73        1.74      2.60 o
  -9   7   8        1.92        1.49      2.03 o
  -8   7   8       10.08        9.93      2.99 o
  -7   7   8      550.47      529.65      9.65 o
  -6   7   8      453.45      403.97      8.27 o
  -5   7   8      777.09      779.15     11.63 o
  -4   7   8      205.98      201.16      5.67 o
  -3   7   8       59.17       69.55      3.98 o
  -2   7   8      788.57      756.23     14.08 o
  -1   7   8        9.99        9.85      2.39 o
   0   7   8        0.03        0.66      1.89 o
   1   7   8       24.00       24.07      2.93 o
   2   7   8      616.05      547.02     17.49 o
   3   7   8       29.57       18.37      9.20 o
   4   7   8        0.18       -2.16      3.47 o
   5   7   8       13.39       16.42      5.04 o
   6   7   8        6.02       13.33      7.10 o
   7   7   8       20.95        6.80      6.69 o
   8   7   8      144.04      175.42     14.14 o
   9   7   8        0.25       -1.32      6.58 o
  10   7   8        0.60       17.55      9.41 o
 -13   8   8        4.47        1.19      4.73 o
 -12   8   8        2.76        1.11      2.83 o
 -11   8   8       81.87       72.40      5.22 o
 -10   8   8       63.54       63.90      4.96 o
  -9   8   8      211.27      209.59      7.22 o
  -8   8   8       20.07       14.84      2.21 o
  -7   8   8        9.33        7.36      2.04 o
  -6   8   8      704.91      731.47     12.38 o
  -5   8   8      110.03      104.36      5.25 o
  -4   8   8        0.00       -1.29      1.83 o
  -3   8   8      383.73      364.37      8.94 o
  -2   8   8      735.86      776.16     14.55 o
  -1   8   8        1.26       -1.11      2.01 o
   0   8   8      103.46       98.55      4.81 o
   1   8   8        0.33       -1.18      1.99 o
   2   8   8        2.23       -3.17      3.17 o
   3   8   8       96.23       91.69      7.58 o
   4   8   8       71.20       63.30      6.70 o
   5   8   8       57.33       52.57     12.79 o
   6   8   8      165.82      162.95     14.59 o
   7   8   8       36.97       22.28      7.71 o
   8   8   8       19.50       11.91      7.15 o
   9   8   8        4.16        3.92      6.96 o
 -13   9   8       22.16       24.41      4.10 o
 -12   9   8       14.18       19.38      3.80 o
 -11   9   8       18.96       17.82      3.74 o
 -10   9   8        9.68        6.34      4.43 o
  -9   9   8        0.98        2.74      2.34 o
  -8   9   8       99.41      110.43      4.29 o
  -7   9   8        0.00       -1.81      1.81 o
  -6   9   8      652.69      601.09     10.20 o
  -5   9   8        1.38        0.68      2.20 o
  -4   9   8      486.47      486.57      9.75 o
  -3   9   8       18.45       14.63      2.83 o
  -2   9   8      840.86      842.71     15.67 o
  -1   9   8       13.88       11.16      2.73 o
   0   9   8      348.88      358.85      9.75 o
   1   9   8      106.73      113.19      7.37 o
   2   9   8        5.01       13.07      5.81 o
   3   9   8       22.27       28.13      5.70 o
   4   9   8       59.26       45.44      6.55 o
   5   9   8        0.05       -1.05      4.44 o
   6   9   8       65.52       68.90      9.97 o
   7   9   8       13.64        5.51      6.85 o
   8   9   8        4.08        4.33      7.36 o
   9   9   8        8.22        6.15      7.42 o
 -13  10   8        0.28       10.13      8.98 o
 -12  10   8        4.33       -0.69      3.31 o
 -11  10   8       52.03       53.89      5.16 o
 -10  10   8       26.30       26.15      5.50 o
  -9  10   8        0.31        1.46      2.48 o
  -8  10   8       11.23        9.23      2.92 o
  -7  10   8       11.51       16.17      2.41 o
  -6  10   8        0.55       -1.13      1.94 o
  -5  10   8        0.08       -1.88      2.33 o
  -4  10   8      157.03      135.42      5.72 o
  -3  10   8       65.01       70.77      4.39 o
  -2  10   8       75.20       69.39      5.91 o
  -1  10   8       72.69       61.88      4.39 o
   0  10   8        7.65        3.20      2.92 o
   1  10   8       75.35       80.80      5.69 o
   2  10   8      436.69      404.95     15.62 o
   3  10   8       26.51       38.46     10.28 o
   4  10   8        3.08       -1.07      3.80 o
   5  10   8       32.57       32.58      5.09 o
   6  10   8        0.37       -4.28      5.16 o
   7  10   8       26.70       34.40      8.57 o
   8  10   8      102.47      113.31     12.58 o
   9  10   8        3.40        2.66      7.20 o
 -12  11   8        4.87        1.78      3.69 o
 -11  11   8        2.43        3.76      3.66 o
 -10  11   8        0.29       -0.93      2.57 o
  -9  11   8       82.13       85.19      5.05 o
  -8  11   8        1.32        4.69      2.47 o
  -7  11   8       16.44       13.46      2.49 o
  -6  11   8        1.00       -0.07      2.03 o
  -5  11   8        3.56       -1.93      1.93 o
  -4  11   8      158.09      162.41      5.79 o
  -3  11   8      727.61      704.85     12.82 o
  -2  11   8      335.55      331.15      9.15 o
  -1  11   8      222.59      205.97      7.31 o
   0  11   8      155.57      149.79     11.01 o
   1  11   8      454.18      451.01     16.52 o
   2  11   8       16.04       10.75      3.79 o
   3  11   8       16.04       15.45      4.20 o
   4  11   8       83.28       82.53     17.17 o
   5  11   8        0.38       -3.95      3.95 o
   6  11   8       56.50       53.25     10.72 o
   7  11   8       10.36       14.94      8.14 o
   8  11   8        0.06       -0.59      7.39 o
 -12  12   8       20.66       33.37      6.61 o
 -11  12   8       41.96       40.84      5.32 o
 -10  12   8        3.63       -0.23      2.79 o
  -9  12   8       53.89       59.53      4.59 o
  -8  12   8        1.17       -1.22      2.30 o
  -7  12   8       12.10       15.05      2.83 o
  -6  12   8      410.93      418.00      8.70 o
  -5  12   8       72.89       70.00      3.90 o
  -4  12   8      113.28      102.87      4.86 o
  -3  12   8       24.32       16.61      3.03 o
  -2  12   8       38.83       32.82      3.47 o
  -1  12   8       97.01       84.65      4.60 o
   0  12   8        2.25       -0.76      2.53 o
   1  12   8       18.34       15.55      4.16 o
   2  12   8      114.48      113.76      7.24 o
   3  12   8       97.52       83.33     10.90 o
   4  12   8        3.31        3.65      5.19 o
   5  12   8       24.92       21.26      5.08 o
   6  12   8        0.65       -4.60      4.60 o
   7  12   8      155.51      168.45     15.13 o
   8  12   8       36.58       38.89     10.02 o
 -12  13   8       10.68       13.13      6.02 o
 -11  13   8        0.25        3.03      4.95 o
 -10  13   8       41.00       51.07      4.71 o
  -9  13   8        1.47        3.89      3.03 o
  -8  13   8        8.75        5.73      2.62 o
  -7  13   8       25.70       29.21      3.40 o
  -6  13   8       10.26       15.63      2.79 o
  -5  13   8       14.64       16.02      2.77 o
  -4  13   8        1.20       -1.16      2.22 o
  -3  13   8        3.65        2.74      2.51 o
  -2  13   8       45.08       42.14      3.81 o
  -1  13   8        0.47       -1.84      2.79 o
   0  13   8       71.76       70.94      6.05 o
   1  13   8       84.95       73.70      6.24 o
   2  13   8       44.83       35.01      5.18 o
   3  13   8      248.14      262.55     10.97 o
   4  13   8      151.64      131.40      8.29 o
   5  13   8        0.01       -3.91      3.91 o
   6  13   8       10.61       21.96      9.08 o
   7  13   8        0.22        7.47      8.12 o
   8  13   8       50.89       77.54     11.91 o
 -11  14   8        4.41       11.92      8.92 o
 -10  14   8      128.41      146.28      8.09 o
  -9  14   8       12.59        7.98      4.06 o
  -8  14   8        6.17        3.19      2.72 o
  -7  14   8        2.06        0.96      3.08 o
  -6  14   8       16.58       22.84      3.13 o
  -5  14   8        1.22       -0.65      2.11 o
  -4  14   8        2.70       -1.91      2.19 o
  -3  14   8        2.16        3.62      2.61 o
  -2  14   8       33.65       27.80      4.06 o
  -1  14   8       20.93       10.86      3.51 o
   0  14   8       70.17       57.97      6.82 o
   1  14   8       83.45       70.37      6.37 o
   2  14   8        1.79       -3.31      3.31 o
   3  14   8       80.68       77.84      7.77 o
   4  14   8       77.60       69.28      6.82 o
   5  14   8        0.16        7.00      5.82 o
   6  14   8        2.81        8.30      7.90 o
   7  14   8        4.91        2.02      8.01 o
   8  14   8        0.25       -0.08      8.22 o
 -11  15   8       25.02       34.93      7.57 o
 -10  15   8       28.28       32.10      6.53 o
  -9  15   8       48.82       57.92      6.55 o
  -8  15   8        0.18        2.67      3.18 o
  -7  15   8       44.50       43.71      4.61 o
  -6  15   8       15.38       12.74      3.26 o
  -5  15   8       10.96        8.42      2.85 o
  -4  15   8       16.20       18.70      3.35 o
  -3  15   8       20.73       16.32      3.32 o
  -2  15   8       11.55        4.93      3.33 o
  -1  15   8       15.59       15.40      6.65 o
   0  15   8      101.87       90.90      8.67 o
   1  15   8        9.23        7.71      5.68 o
   2  15   8       27.43       27.62      5.23 o
   3  15   8       32.27       41.02      6.08 o
   4  15   8      404.13      411.47     15.65 o
   5  15   8        2.02        6.26      7.91 o
   6  15   8       20.25       13.36      9.25 o
   7  15   8        0.95        3.28      8.36 o
 -10  16   8      179.76      215.72     10.36 o
  -9  16   8       91.30      114.78      9.52 o
  -8  16   8       58.20       69.64      6.44 o
  -7  16   8        1.57        0.23      3.27 o
  -6  16   8        0.14        1.96      2.98 o
  -5  16   8        0.09       -1.21      2.54 o
  -4  16   8        6.08        4.35      3.39 o
  -3  16   8       78.25       79.29      5.18 o
  -2  16   8      115.08      112.86      6.71 o
  -1  16   8        3.93       -3.47      3.47 o
   0  16   8        1.81       -2.56      3.53 o
   1  16   8       20.54       20.96      4.96 o
   2  16   8        0.00       -3.61      3.61 o
   3  16   8        4.27       -3.08      4.54 o
   4  16   8        0.44        5.59      6.72 o
   5  16   8       17.08       15.56      6.72 o
   6  16   8        0.00       15.45      9.43 o
   7  16   8        1.56        4.52      8.90 o
 -10  17   8       23.76       19.51      5.62 o
  -9  17   8       25.27       23.88      5.66 o
  -8  17   8       91.60       92.69      6.34 o
  -7  17   8       62.81       73.98      5.80 o
  -6  17   8        4.30       -0.03      3.15 o
  -5  17   8       73.98       83.00      5.45 o
  -4  17   8        3.31       -0.36      2.70 o
  -3  17   8       59.69       58.24      4.90 o
  -2  17   8        3.66        6.93      3.66 o
  -1  17   8        9.39        1.20      6.16 o
   0  17   8       42.93       25.82      5.97 o
   1  17   8       10.39        7.29      4.73 o
   2  17   8        0.00       -2.59      4.27 o
   3  17   8       65.38       60.57      7.27 o
   4  17   8      233.01      276.80     17.20 o
   5  17   8        0.28       -3.16      5.76 o
   6  17   8       50.10       25.88     11.07 o
  -9  18   8       82.39      107.74      8.44 o
  -8  18   8        1.12        2.51      3.98 o
  -7  18   8        4.76        6.12      4.01 o
  -6  18   8       63.76       60.32      5.29 o
  -5  18   8        0.15        2.23      3.27 o
  -4  18   8       37.00       33.60      4.05 o
  -3  18   8        2.22        2.45      3.59 o
  -2  18   8       22.78       13.55      4.20 o
  -1  18   8        1.76       -0.30      4.35 o
   0  18   8        0.54       -2.74      4.12 o
   1  18   8        8.58        3.02      4.52 o
   2  18   8        0.55       -4.76      6.54 o
   3  18   8        1.35       -4.59      4.59 o
   4  18   8       15.54        9.57      5.59 o
   5  18   8        0.03        2.49      6.66 o
   6  18   8        6.08        5.40      9.78 o
  -9  19   8       27.81       29.99     13.60 o
  -8  19   8        0.09        1.25      4.13 o
  -7  19   8        8.43        4.84      4.18 o
  -6  19   8       38.59       32.39      5.33 o
  -5  19   8       26.18       24.58      4.45 o
  -4  19   8      148.61      158.09      7.52 o
  -3  19   8        0.10        1.50      4.02 o
  -2  19   8       82.39       89.24      7.02 o
  -1  19   8        9.03        5.42      6.34 o
   0  19   8       45.86       51.81      7.05 o
   1  19   8        0.24       -4.26      4.26 o
   2  19   8        2.59       -3.38      5.88 o
   3  19   8        5.93        8.25      6.65 o
   4  19   8        0.22       -2.36      6.55 o
   5  19   8        5.02        9.55      7.23 o
  -8  20   8        0.19        7.15      5.20 o
  -7  20   8        5.12        3.11      4.41 o
  -6  20   8        4.82        4.14      4.36 o
  -5  20   8       14.00       18.11      4.99 o
  -4  20   8       14.98       12.56      4.59 o
  -3  20   8        7.80        6.64      4.28 o
  -2  20   8        7.77       -0.46      5.08 o
  -1  20   8       13.01       18.46      6.59 o
   0  20   8       19.02       11.64      5.55 o
   1  20   8        5.19       -2.97      4.61 o
   2  20   8        6.66        3.55      5.28 o
   3  20   8        5.04       -0.83      5.69 o
   4  20   8        5.34       -4.09      7.50 o
  -7  21   8       26.21       28.84      6.67 o
  -6  21   8       33.81       41.04      6.95 o
  -5  21   8       51.68       59.61      6.62 o
  -4  21   8        3.24        0.09      4.34 o
  -3  21   8        6.89       11.08      4.76 o
  -2  21   8       34.39       38.80      5.86 o
  -1  21   8       17.43       17.40      5.15 o
   0  21   8        9.98        3.70      5.05 o
   1  21   8       57.01       66.49      8.20 o
   2  21   8        1.91       -1.51      5.21 o
   3  21   8        0.39       -3.15      5.71 o
  -5  22   8       36.64       43.08      7.45 o
  -4  22   8       48.25       66.68      7.25 o
  -3  22   8       12.19        9.57      5.07 o
  -2  22   8       15.97       13.65      5.24 o
  -1  22   8        5.75       -3.59      4.53 o
   0  22   8        0.26        1.97      5.81 o
   1  22   8        8.14        4.10      8.87 o
   2  22   8        2.77       -6.73      6.73 o
  -3  23   8        8.17       11.42      8.17 o
  -2  23   8       81.73       97.36      9.78 o
  -1  23   8        4.04       17.66     10.68 o
   0  23   8        3.96       -9.89      9.89 o
 -13   0   9       28.57       26.90      4.59 o
 -11   0   9       42.93       41.52      9.94 o
  -9   0   9       20.86       22.92      4.70 o
  -7   0   9       18.50        8.24      2.40 o
  -5   0   9       64.96       67.64      4.19 o
  -3   0   9      330.19      303.02      8.49 o
  -1   0   9     1557.19     1548.38     27.51 o
   1   0   9      328.72      364.31     10.27 o
   3   0   9     1622.23     1569.83     37.11 o
   5   0   9     1395.55     1348.31     34.45 o
   7   0   9        0.72        0.27      6.64 o
   9   0   9       12.02       18.03      9.49 o
 -14   1   9        4.10       10.03     12.03 o
 -13   1   9       47.50       53.31      8.59 o
 -12   1   9       33.72       35.05      3.40 o
 -11   1   9        2.63       -0.41      2.16 o
 -10   1   9       12.54       16.16      2.78 o
  -9   1   9       41.87       33.59      3.34 o
  -8   1   9      144.26      128.00      3.76 o
  -7   1   9       13.98       17.51      2.00 o
  -6   1   9        3.29       -0.68      1.46 o
  -5   1   9        0.04        0.00      1.43 o
  -4   1   9      123.78      121.00      3.84 o
  -3   1   9       26.74       24.64      3.04 o
  -2   1   9        0.50        2.20      1.34 o
  -1   1   9      177.51      191.60      5.65 o
   0   1   9        8.73        8.51      1.94 o
   1   1   9      270.89      287.07      8.00 o
   2   1   9       11.31        7.00      2.08 o
   3   1   9       64.96       66.32      5.01 o
   4   1   9      155.70      156.09      6.78 o
   5   1   9      627.51      634.34     14.77 o
   6   1   9        2.49       -1.79      4.15 o
   7   1   9      112.25      128.34     12.98 o
   8   1   9        0.02        0.69      5.10 o
   9   1   9        4.32        7.57     22.19 o
  10   1   9        9.44        8.36      7.01 o
 -14   2   9        6.17        3.45      5.83 o
 -13   2   9       17.88       19.94      3.07 o
 -12   2   9        4.98        5.05      2.40 o
 -11   2   9       25.54       26.60      3.19 o
 -10   2   9        2.43        3.44      2.34 o
  -9   2   9        6.58        3.81      2.54 o
  -8   2   9      111.94      119.34      3.78 o
  -7   2   9       26.44       22.61      2.16 o
  -6   2   9      473.33      427.85      7.53 o
  -5   2   9       92.27       96.82      4.67 o
  -4   2   9      215.68      192.35      4.74 o
  -3   2   9        1.65        1.20      1.42 o
  -2   2   9        2.11        0.28      1.45 o
  -1   2   9      238.67      243.29      6.09 o
   0   2   9     1033.71     1064.68     14.76 o
   1   2   9        4.50        2.38      1.82 o
   2   2   9       37.61       33.52      3.73 o
   3   2   9      204.73      213.51      8.53 o
   4   2   9       83.46       76.17      6.10 o
   5   2   9       25.02       12.12      5.26 o
   6   2   9        0.08       -2.79      2.79 o
   7   2   9        2.69        8.53      5.58 o
   8   2   9       12.49        5.70      8.18 o
   9   2   9       22.80       36.61     14.35 o
  10   2   9       10.48       17.49     10.32 o
 -13   3   9        0.00       -1.49      2.80 o
 -12   3   9        3.03        3.78      2.29 o
 -11   3   9        3.27        2.85      2.53 o
 -10   3   9       17.74       17.78      3.15 o
  -9   3   9        4.74        4.50      2.41 o
  -8   3   9        6.32        3.63      1.66 o
  -7   3   9      400.99      367.61      9.33 o
  -6   3   9       24.33       23.26      2.27 o
  -5   3   9      476.43      437.50      8.37 o
  -4   3   9        2.05        0.28      1.47 o
  -3   3   9      447.82      451.29      7.45 o
  -2   3   9      145.63      143.61      3.96 o
  -1   3   9      198.33      207.77      8.13 o
   0   3   9       93.96       98.64      4.15 o
   1   3   9        6.19        3.54      1.82 o
   2   3   9      368.08      356.80      9.55 o
   3   3   9       34.80       29.51      4.78 o
   4   3   9       15.54       15.58      3.52 o
   5   3   9       32.74       36.10      4.50 o
   6   3   9      160.70      140.06      7.14 o
   7   3   9        0.22        1.35      5.15 o
   8   3   9        3.57        3.07      5.68 o
   9   3   9       66.55       87.83     10.67 o
  10   3   9        9.54       11.30      7.22 o
 -13   4   9        0.82       -2.23      2.23 o
 -12   4   9       27.85       22.79      3.20 o
 -11   4   9        3.25        0.87      2.28 o
 -10   4   9      105.69       93.55      6.17 o
  -9   4   9       16.80       17.94      2.39 o
  -8   4   9       30.97       29.00      2.30 o
  -7   4   9       52.87       63.26      3.05 o
  -6   4   9      529.65      517.58      8.67 o
  -5   4   9      129.49      122.18      5.17 o
  -4   4   9      209.29      220.19      5.18 o
  -3   4   9        4.91        3.63      1.55 o
  -2   4   9      667.99      665.09      9.85 o
  -1   4   9        0.91       -1.27      1.27 o
   0   4   9      448.90      450.97      9.27 o
   1   4   9        6.09        6.68      2.38 o
   2   4   9        5.55        3.73      3.27 o
   3   4   9      353.13      310.26     10.60 o
   4   4   9        8.74        2.03      2.98 o
   5   4   9       90.07       94.03      6.02 o
   6   4   9        0.69       -1.16      3.67 o
   7   4   9       15.37       19.06      7.26 o
   8   4   9        9.20       10.57      6.04 o
   9   4   9       18.68       21.97      7.72 o
 -13   5   9        1.20        1.55      2.71 o
 -12   5   9        0.81        0.87      2.38 o
 -11   5   9        6.85        5.61      2.63 o
 -10   5   9       21.97       15.78      3.10 o
  -9   5   9        0.76        0.63      1.82 o
  -8   5   9        5.51        3.65      1.78 o
  -7   5   9      268.75      255.38      5.95 o
  -6   5   9       24.13       22.04      2.36 o
  -5   5   9      182.02      179.51      4.97 o
  -4   5   9      251.05      249.44      4.79 o
  -3   5   9      173.21      169.93      6.58 o
  -2   5   9        2.71        2.95      2.07 o
  -1   5   9      310.85      269.96      7.64 o
   0   5   9       25.37       20.31      2.95 o
   1   5   9       13.47       12.88      2.70 o
   2   5   9      394.52      382.96     18.99 o
   3   5   9       99.91      100.54      6.67 o
   4   5   9      160.50      143.32      7.82 o
   5   5   9       68.47       54.82      5.81 o
   6   5   9       27.53       35.04      6.62 o
   7   5   9        9.22       13.64      6.14 o
   8   5   9       29.12       36.41     11.17 o
   9   5   9        4.47        1.51      4.75 o
 -13   6   9       12.66       13.20      3.40 o
 -12   6   9        0.00        3.24      8.82 o
 -11   6   9       11.58       13.80      3.28 o
 -10   6   9       12.61       11.50      2.99 o
  -9   6   9        4.60        4.75      2.12 o
  -8   6   9       17.41       16.95      2.12 o
  -7   6   9       53.22       48.31      2.98 o
  -6   6   9      187.40      179.94      5.03 o
  -5   6   9       83.85       95.21      3.68 o
  -4   6   9       61.08       64.60      2.62 o
  -3   6   9       36.76       36.96      2.47 o
  -2   6   9      182.94      182.95      6.92 o
  -1   6   9        7.98        5.13      2.41 o
   0   6   9       41.58       39.80      4.24 o
   1   6   9       57.13       53.97      4.05 o
   2   6   9       24.57       22.80      5.03 o
   3   6   9      317.83      270.77     16.61 o
   4   6   9       92.54       95.20      7.99 o
   5   6   9       88.46       88.80      6.82 o
   6   6   9       44.76       65.22      8.07 o
   7   6   9        0.22        6.85      8.20 o
   8   6   9       13.40       10.16      5.03 o
   9   6   9        2.23        5.16      4.89 o
 -13   7   9        2.82        1.63      3.09 o
 -12   7   9        0.70       -1.24      2.65 o
 -11   7   9       24.60       17.57      3.75 o
 -10   7   9        0.07        0.78      2.84 o
  -9   7   9       12.44       10.23      2.78 o
  -8   7   9        7.66        5.03      2.31 o
  -7   7   9        2.15        1.65      1.87 o
  -6   7   9       22.76       17.45      2.47 o
  -5   7   9      226.19      216.50      6.25 o
  -4   7   9     1144.91     1162.23     15.65 o
  -3   7   9     1090.17     1009.53     17.72 o
  -2   7   9      287.73      281.76      8.10 o
  -1   7   9      619.49      633.03     13.08 o
   0   7   9      262.06      260.18     10.49 o
   1   7   9        0.32        3.99      3.01 o
   2   7   9       52.08       39.08      5.87 o
   3   7   9      180.86      205.65     11.22 o
   4   7   9       39.13       23.97      5.47 o
   5   7   9        1.44       -4.24      4.24 o
   6   7   9       95.80      108.60     12.93 o
   8   7   9       20.81       13.57      7.98 o
   9   7   9        1.13        1.08      5.21 o
 -13   8   9        5.39        5.13      5.12 o
 -12   8   9        3.88        3.64      3.12 o
 -11   8   9        9.94        7.77      3.35 o
 -10   8   9        7.96        7.87      3.63 o
  -9   8   9        3.06        1.74      2.38 o
  -8   8   9        0.00        1.14      2.02 o
  -7   8   9      285.27      284.83      9.31 o
  -6   8   9      533.16      509.45     10.13 o
  -5   8   9      136.96      136.47      5.17 o
  -4   8   9      315.11      321.73      8.72 o
  -3   8   9      354.20      338.09      9.00 o
  -2   8   9       36.13       39.34      3.82 o
  -1   8   9      838.51      831.61     15.91 o
   0   8   9       14.77       16.94      3.15 o
   1   8   9       19.13       20.18      4.97 o
   2   8   9      154.47      127.91      8.98 o
   3   8   9      260.57      259.69     12.80 o
   4   8   9      199.19      214.28     11.78 o
   5   8   9       68.12       69.66     10.56 o
   6   8   9      109.70      109.68     13.28 o
   7   8   9       23.44       19.05      8.09 o
   8   8   9       19.63        7.71      7.61 o
   9   8   9        2.47        2.61      7.90 o
 -13   9   9       14.55       15.80     10.56 o
 -12   9   9       17.63       19.02      4.39 o
 -11   9   9        0.67        2.41      3.35 o
 -10   9   9       72.42       66.61      5.59 o
  -9   9   9      119.83      121.20      5.61 o
  -8   9   9        2.00        2.01      2.18 o
  -7   9   9       40.53       38.98      3.08 o
  -6   9   9        4.13        0.59      2.33 o
  -5   9   9      218.49      210.32      6.53 o
  -4   9   9      138.12      147.14      9.12 o
  -3   9   9      135.86      119.73      5.48 o
  -2   9   9        7.81       11.51      4.77 o
  -1   9   9       69.80       66.88      6.29 o
   0   9   9       82.26       84.09      5.01 o
   1   9   9       10.49        5.69      4.47 o
   2   9   9        9.41       10.55      4.98 o
   3   9   9       23.49       27.51      6.01 o
   4   9   9        2.98       -2.40      4.39 o
   5   9   9        6.94       11.99      5.73 o
   6   9   9       17.94       24.29      6.23 o
   7   9   9       89.43       65.36     10.80 o
   8   9   9        3.08       -3.55      7.20 o
   9   9   9       13.47       20.86      8.98 o
 -12  10   9        4.73        3.59      3.89 o
 -11  10   9        6.09        5.92      3.90 o
 -10  10   9        0.30        1.52      2.68 o
  -9  10   9       44.75       45.19      4.11 o
  -8  10   9        8.33        7.39      2.39 o
  -7  10   9        1.07        2.97      2.13 o
  -6  10   9       24.09       20.88      2.73 o
  -5  10   9      203.04      215.11      6.66 o
  -4  10   9       36.80       27.47      3.61 o
  -3  10   9       21.46       19.71      3.32 o
  -2  10   9        2.92        1.78      2.50 o
  -1  10   9      345.01      351.04      9.66 o
   0  10   9      233.14      217.40      8.93 o
   1  10   9      353.74      367.83     15.09 o
   2  10   9       22.32       29.58      6.21 o
   3  10   9       13.37        3.86      4.90 o
   4  10   9        0.49        0.48     11.19 o
   5  10   9       33.52       33.26      5.53 o
   6  10   9       41.24       33.30      9.62 o
   7  10   9       23.70       29.67      9.16 o
   8  10   9       22.28       20.67      9.27 o
 -12  11   9        2.40       -0.68      3.94 o
 -11  11   9       36.72       47.14      6.88 o
 -10  11   9        0.59       -0.54      2.81 o
  -9  11   9        3.47        5.03      3.00 o
  -8  11   9      133.13      142.06      5.50 o
  -7  11   9       21.72       20.48      3.01 o
  -6  11   9      210.33      209.82      6.19 o
  -5  11   9       33.07       33.26      3.17 o
  -4  11   9       15.39       13.61      2.90 o
  -3  11   9       78.01       66.06      6.25 o
  -2  11   9       71.99       59.47      4.61 o
  -1  11   9       17.48       13.06      3.17 o
   0  11   9       15.63       17.10      8.43 o
   1  11   9       19.81       18.19      5.64 o
   2  11   9      155.22      166.71     10.60 o
   3  11   9        1.49       -3.41      3.41 o
   4  11   9       10.42       12.29      4.62 o
   5  11   9        1.03        0.96      4.36 o
   6  11   9       73.42       70.55     11.56 o
   7  11   9       49.70       52.97     10.62 o
   8  11   9        9.08        1.10      8.01 o
 -12  12   9        0.10       -1.93      3.91 o
 -11  12   9       29.29       37.15      5.43 o
 -10  12   9        1.50        5.42      3.23 o
  -9  12   9        6.83        6.20      3.17 o
  -8  12   9       16.52       12.00      2.82 o
  -7  12   9        5.91        5.97      2.67 o
  -6  12   9       42.93       35.70      3.30 o
  -5  12   9       12.55       13.95      2.62 o
  -4  12   9       37.41       33.33      3.57 o
  -3  12   9      278.55      257.62      7.60 o
  -2  12   9      127.77      111.07      5.64 o
  -1  12   9        7.83        0.44      3.02 o
   0  12   9      111.42      118.39      7.38 o
   1  12   9        2.24        4.21      3.88 o
   2  12   9      118.49      116.65      7.62 o
   3  12   9       20.51       14.50      4.49 o
   4  12   9       32.00       23.60      5.27 o
   5  12   9       12.23        8.03      4.81 o
   6  12   9        1.18        1.77      7.66 o
   7  12   9       59.18       67.59     12.17 o
   8  12   9      110.87      163.05     15.86 o
 -11  13   9        0.90        0.89      3.98 o
 -10  13   9        7.22        3.65      3.33 o
  -9  13   9       97.21      104.42      8.32 o
  -8  13   9       29.34       32.61      3.65 o
  -7  13   9       56.85       62.23      4.37 o
  -6  13   9       42.64       45.58      3.70 o
  -5  13   9       39.85       33.11      3.46 o
  -4  13   9        4.36        1.80      2.50 o
  -3  13   9       10.78        4.70      2.74 o
  -2  13   9       42.84       29.02      4.25 o
  -1  13   9      208.73      219.81      9.93 o
   0  13   9       18.96       13.40      6.46 o
   1  13   9       13.89       13.69      4.34 o
   2  13   9       41.93       44.55      5.78 o
   3  13   9       82.24       95.75      7.61 o
   4  13   9       97.82       95.50      9.46 o
   5  13   9        2.65       -3.96      5.38 o
   6  13   9       12.20       13.92      9.22 o
   7  13   9        0.27        4.70      8.55 o
 -11  14   9        5.20        1.75      5.62 o
 -10  14   9        0.07        2.23      3.50 o
  -9  14   9        2.80       -0.46      3.30 o
  -8  14   9        7.69        7.36      3.00 o
  -7  14   9        1.41       -2.47      2.47 o
  -6  14   9       14.14       14.12      2.94 o
  -5  14   9       27.52       26.76      3.42 o
  -4  14   9        3.70        1.48      2.71 o
  -3  14   9        0.50       -2.70      2.70 o
  -2  14   9       80.17       65.09      5.37 o
  -1  14   9       16.17       15.05      4.63 o
   0  14   9        4.63        0.33      3.59 o
   1  14   9        0.94        4.29      3.93 o
   2  14   9      114.08      118.78      8.19 o
   3  14   9       36.43       43.64      8.37 o
   4  14   9       18.18       27.06      5.85 o
   5  14   9       64.61       68.17      8.99 o
   6  14   9       14.91       10.62      8.63 o
   7  14   9        6.24       19.81      9.81 o
 -11  15   9       43.29       46.98     14.41 o
 -10  15   9        4.37        2.92      4.25 o
  -9  15   9       70.32       84.84      7.14 o
  -8  15   9       67.65       78.03      5.10 o
  -7  15   9        7.70        6.88      3.17 o
  -6  15   9       12.43       12.64      2.98 o
  -5  15   9        2.32        4.37      2.74 o
  -4  15   9       40.04       37.61      4.19 o
  -3  15   9       51.32       50.63      5.11 o
  -2  15   9       87.54       88.12      7.09 o
  -1  15   9       77.35       59.64      6.25 o
   0  15   9       75.19       80.20      6.99 o
   1  15   9        0.04        0.54      3.94 o
   2  15   9       10.94        8.51      4.57 o
   3  15   9      319.19      324.39     17.10 o
   4  15   9       88.04       85.32     11.99 o
   5  15   9        4.34       14.11      9.20 o
   6  15   9       12.22        4.95      9.16 o
   7  15   9       44.78       65.52     13.03 o
 -10  16   9        6.28        9.74      5.04 o
  -9  16   9        5.58        4.64      4.65 o
  -8  16   9        0.29       -2.39      3.45 o
  -7  16   9       44.84       41.77      4.95 o
  -6  16   9       41.42       54.69      6.86 o
  -5  16   9        0.08       -2.81      2.81 o
  -4  16   9       26.50       26.19      4.60 o
  -3  16   9        0.12       -3.22      3.22 o
  -2  16   9        3.50        8.74      4.26 o
  -1  16   9        5.61        5.62      4.27 o
   0  16   9        0.01       -3.77      3.77 o
   1  16   9       37.18       39.23      6.06 o
   2  16   9        4.47        8.00      4.38 o
   3  16   9       96.66      106.49     11.06 o
   4  16   9        5.74       14.04      5.79 o
   5  16   9        1.60        0.77      6.38 o
   6  16   9       17.94        6.61     10.08 o
  -9  17   9       40.04       52.06      6.71 o
  -8  17   9        9.23       10.51      4.19 o
  -7  17   9        0.00        0.33      3.71 o
  -6  17   9       24.60       28.28      4.25 o
  -5  17   9       68.51       83.88      6.19 o
  -4  17   9       44.88       49.33      5.51 o
  -3  17   9       22.90       17.57      5.16 o
  -2  17   9       15.32        9.65      4.40 o
  -1  17   9        1.48       -2.87      5.30 o
   0  17   9       20.00       32.98      5.83 o
   1  17   9       13.00        8.87      5.05 o
   2  17   9       26.65       19.10      9.01 o
   3  17   9        3.25        0.50      5.28 o
   4  17   9        3.44        1.64      5.18 o
   5  17   9        0.63        8.31      6.95 o
  -9  18   9        0.39       -4.41      4.64 o
  -8  18   9       27.54       34.14      5.20 o
  -7  18   9        0.00        0.17      3.99 o
  -6  18   9        0.09       -2.56      3.87 o
  -5  18   9       90.40       95.43      6.28 o
  -4  18   9       46.98       43.20      5.62 o
  -3  18   9       13.86       11.54      5.06 o
  -2  18   9       22.06       30.48      5.73 o
  -1  18   9        0.28        1.94      4.65 o
   0  18   9       27.39       23.72      5.83 o
   1  18   9        0.00       -2.89      5.91 o
   2  18   9       23.99       23.67      6.02 o
   3  18   9        0.01       -0.25      5.26 o
   4  18   9       25.46       15.23      7.83 o
   5  18   9        3.13        7.94      7.54 o
  -8  19   9       53.88       65.51      8.29 o
  -7  19   9        0.70       -3.90      3.90 o
  -6  19   9       10.70       13.84      4.66 o
  -5  19   9        0.31        0.49      4.66 o
  -4  19   9       48.29       55.05      6.53 o
  -3  19   9        1.68        2.90      4.88 o
  -2  19   9        1.39       -0.72      4.29 o
  -1  19   9        0.44        5.11      4.77 o
   0  19   9        0.57       -1.42      4.73 o
   1  19   9        7.25        4.45      4.94 o
   2  19   9       10.34       18.06      5.87 o
   3  19   9       10.36       12.87      7.53 o
   4  19   9        0.52       -5.55      6.99 o
  -7  20   9        2.77        4.69      4.66 o
  -6  20   9        0.01       -0.65      5.07 o
  -5  20   9       21.14       16.11      5.20 o
  -4  20   9        0.50       -0.96      4.10 o
  -3  20   9        0.15       -4.36      4.60 o
  -2  20   9        4.99        8.33      5.19 o
  -1  20   9        3.99       -3.04      4.97 o
   0  20   9       24.13       31.09      9.62 o
   1  20   9        7.38       11.36      5.77 o
   2  20   9        0.50        6.17      5.72 o
   3  20   9       10.99        8.64      7.68 o
  -6  21   9       13.57        9.75      8.94 o
  -5  21   9        3.94        0.28      4.55 o
  -4  21   9       50.89       61.41      6.89 o
  -3  21   9       34.55       38.64      7.22 o
  -2  21   9        6.90        9.69      5.55 o
  -1  21   9        6.99       13.63      5.72 o
   0  21   9        0.16        3.42      5.22 o
   1  21   9        2.08        5.83      5.82 o
   2  21   9        2.86        6.53     11.91 o
  -4  22   9       25.04       20.99      8.42 o
  -3  22   9        7.45       21.17      8.20 o
  -2  22   9       22.74       26.43      7.64 o
  -1  22   9       48.45       62.37      8.30 o
   0  22   9        9.35        2.98     11.83 o
 -12   0  10       10.46       14.98      4.22 o
 -10   0  10        5.63        1.72      5.55 o
  -8   0  10      349.24      376.89     15.59 o
  -6   0  10        0.40        0.02      2.40 o
  -4   0  10       10.38        6.11      5.89 o
  -2   0  10       12.61       17.75     12.28 o
   0   0  10       64.73       85.53      5.42 o
   2   0  10       47.74       35.95      5.91 o
   4   0  10       25.23       31.83      6.77 o
   6   0  10      242.98      256.61     19.86 o
   8   0  10       21.85       19.94     10.32 o
 -13   1  10        7.98       14.67      3.12 o
 -12   1  10        2.90        3.36      2.44 o
 -11   1  10        4.54        5.48      2.81 o
 -10   1  10      156.40      167.02      6.54 o
  -9   1  10       51.39       45.37      4.64 o
  -8   1  10      207.46      206.72      5.25 o
  -7   1  10      195.94      174.23      4.88 o
  -6   1  10       38.11       49.96      2.92 o
  -5   1  10       31.86       27.93      2.51 o
  -4   1  10     1234.89     1187.34     16.00 o
  -3   1  10        0.01       -1.18      1.56 o
  -2   1  10       21.93       18.03      2.35 o
  -1   1  10      103.83       89.86      3.75 o
   0   1  10       34.87       41.72      2.98 o
   1   1  10      345.31      340.29      7.49 o
   2   1  10      457.40      481.12     11.73 o
   3   1  10       15.03       17.83      3.50 o
   4   1  10      105.66      109.14      6.25 o
   5   1  10        6.60        0.64      3.50 o
   6   1  10        0.34        6.81      5.45 o
   7   1  10        2.27        2.64      5.94 o
   8   1  10       24.49       27.23     17.80 o
   9   1  10        1.10        8.71      6.89 o
 -13   2  10        9.67        8.35      3.43 o
 -12   2  10       11.66       14.44      3.04 o
 -11   2  10        4.67        6.71      4.35 o
 -10   2  10       16.89       11.54      3.02 o
  -9   2  10       38.78       41.59      3.03 o
  -8   2  10      526.13      513.84      8.78 o
  -7   2  10      119.89      118.85      4.20 o
  -6   2  10      203.53      190.45      5.14 o
  -5   2  10      811.94      767.43     11.60 o
  -4   2  10       64.34       60.60      3.63 o
  -3   2  10      148.83      141.04      4.34 o
  -2   2  10      438.92      446.19      7.95 o
  -1   2  10      521.81      465.91      9.40 o
   0   2  10       29.39       26.02      2.63 o
   1   2  10      223.11      220.69      6.58 o
   2   2  10       11.04        4.37      2.95 o
   3   2  10       86.61       89.80      5.98 o
   4   2  10       57.83       55.04      6.68 o
   5   2  10       17.83        7.45      3.50 o
   6   2  10       39.26       45.02      8.22 o
   7   2  10       17.41       26.10      7.44 o
   8   2  10        4.97       -0.42      5.93 o
   9   2  10        0.44       -2.58      8.83 o
 -13   3  10        5.81       12.70      3.10 o
 -12   3  10        5.09        1.77      2.48 o
 -11   3  10        4.84        4.90      2.78 o
 -10   3  10        1.60        0.17      2.55 o
  -9   3  10      237.82      260.08      6.67 o
  -8   3  10       17.33       11.46      3.28 o
  -7   3  10      337.52      313.25      6.67 o
  -6   3  10      265.94      232.74      5.74 o
  -5   3  10       60.54       65.50      3.30 o
  -4   3  10      202.65      189.38      6.43 o
  -3   3  10      126.39      122.79      3.85 o
  -2   3  10      979.21      969.42     14.84 o
  -1   3  10      305.77      311.13      7.54 o
   0   3  10      387.05      350.02      8.18 o
   1   3  10      161.43      168.70      6.16 o
   2   3  10       42.36       39.99      4.87 o
   3   3  10       18.28       12.35      3.47 o
   4   3  10       15.87        9.59      3.29 o
   5   3  10        0.30       -2.94      3.08 o
   6   3  10       16.88       18.46      6.25 o
   7   3  10       46.32       37.35      7.85 o
   8   3  10       32.79       32.05     13.06 o
   9   3  10        9.48       -5.82      5.82 o
 -13   4  10        7.14        7.28      4.07 o
 -12   4  10        0.72       -0.70      2.52 o
 -11   4  10        0.31       -2.58      2.58 o
 -10   4  10       10.15       15.74      5.28 o
  -9   4  10       22.72       23.41      2.74 o
  -8   4  10       22.01       17.43      2.27 o
  -7   4  10        2.03        0.14      1.86 o
  -6   4  10       48.78       49.67      3.09 o
  -5   4  10        0.06       -1.73      1.73 o
  -4   4  10       25.19       22.22      2.83 o
  -3   4  10       77.77       76.82      3.20 o
  -2   4  10     1004.33      951.47     13.31 o
  -1   4  10       26.81       34.22      3.24 o
   0   4  10      113.07      101.53      4.65 o
   1   4  10      119.13      128.09      7.31 o
   2   4  10        1.47       -2.68      2.68 o
   3   4  10       96.90       93.76      7.48 o
   4   4  10       68.08       61.28      5.26 o
   5   4  10      145.07      127.79      7.00 o
   6   4  10        1.88        1.34      8.55 o
   7   4  10       12.09       12.59      7.04 o
   8   4  10       11.63       16.14     11.49 o
   9   4  10        1.91       10.89      7.00 o
 -13   5  10        9.94        8.01      4.41 o
 -12   5  10        2.21        4.18      2.78 o
 -11   5  10       47.61       53.99      6.54 o
 -10   5  10       85.50       84.64      5.16 o
  -9   5  10       10.86       12.89      2.56 o
  -8   5  10        7.07        7.13      2.02 o
  -7   5  10        4.96        5.96      1.98 o
  -6   5  10      102.02       81.77      3.68 o
  -5   5  10       19.63       21.50      2.43 o
  -4   5  10      119.32      109.14      3.38 o
  -3   5  10      140.52      141.22      4.05 o
  -2   5  10        7.54       12.33      2.88 o
  -1   5  10      186.27      178.40      5.97 o
   0   5  10      618.98      574.21     11.14 o
   1   5  10      194.72      187.29      8.42 o
   2   5  10      273.08      239.28      9.43 o
   3   5  10       21.96       17.81      4.10 o
   4   5  10      135.67      138.22      7.04 o
   5   5  10       15.23       19.06      4.30 o
   6   5  10        0.11        0.46      5.45 o
   7   5  10        4.52        1.93      5.72 o
   8   5  10        2.03       -3.31      5.60 o
   9   5  10        8.90        9.90      5.47 o
 -13   6  10       48.89       51.37      5.08 o
 -12   6  10        0.24        3.63      3.21 o
 -11   6  10       14.46       16.35      3.44 o
 -10   6  10        4.83        4.14      2.86 o
  -9   6  10        7.68        4.42      1.80 o
  -8   6  10        1.80        0.85      1.83 o
  -7   6  10        4.58        2.74      1.96 o
  -6   6  10      170.04      147.59      4.80 o
  -5   6  10       78.13       82.81      3.62 o
  -4   6  10        9.82        3.67      1.85 o
  -3   6  10      154.11      148.24      5.05 o
  -2   6  10     1071.83     1017.40     17.78 o
  -1   6  10      783.85      775.31     23.86 o
   0   6  10       69.03       75.60      4.85 o
   1   6  10      478.42      484.68     17.24 o
   2   6  10       12.44        5.34      7.39 o
   3   6  10       65.89       60.97     10.15 o
   4   6  10        2.58        9.02      5.10 o
   5   6  10      120.42      106.60     11.07 o
   6   6  10       49.85       42.78      7.92 o
   7   6  10      110.09      123.35     11.68 o
   8   6  10        0.00       -1.25      5.89 o
   9   6  10       38.86       33.97     11.05 o
 -13   7  10        2.79        2.74      3.37 o
 -12   7  10        7.88       11.96      4.18 o
 -11   7  10       19.91       16.68      4.09 o
 -10   7  10       16.17       17.28      3.93 o
  -9   7  10       19.28       13.79      2.37 o
  -8   7  10      109.06       93.71      4.10 o
  -7   7  10       47.55       50.18      3.67 o
  -6   7  10      871.04      865.84     13.03 o
  -5   7  10        0.65       -1.03      2.19 o
  -4   7  10       28.59       26.59      2.83 o
  -3   7  10        3.45        3.93      2.81 o
  -2   7  10      146.20      146.09      6.22 o
  -1   7  10        9.24        8.64      4.02 o
   0   7  10      255.89      224.06     10.19 o
   1   7  10      540.03      525.78     26.34 o
   2   7  10      504.21      511.28     18.39 o
   3   7  10      116.44      123.34      9.43 o
   4   7  10       72.49       72.56      8.07 o
   5   7  10       18.50        6.11      8.95 o
   7   7  10        3.58       14.81      9.70 o
   8   7  10        0.13       -3.89      6.49 o
 -12   8  10        1.93       -2.25      3.37 o
 -11   8  10        3.65        0.16      3.45 o
 -10   8  10        4.87        2.39      3.42 o
  -9   8  10       16.27       13.14      2.46 o
  -8   8  10        5.73        3.21      2.29 o
  -7   8  10       10.10        5.55      2.41 o
  -6   8  10       92.40       85.16      4.41 o
  -5   8  10       16.70       10.45      2.79 o
  -4   8  10       18.11       24.58      2.51 o
  -3   8  10      615.76      601.95     13.12 o
  -2   8  10      478.30      467.42     13.40 o
  -1   8  10       41.97       53.40      4.52 o
   0   8  10        0.00        0.28      3.46 o
   1   8  10       98.57       77.04      7.70 o
   2   8  10      328.54      332.51     20.63 o
   3   8  10       41.78       33.33      6.49 o
   4   8  10       80.94       95.11     14.06 o
   5   8  10        4.46        3.12      5.39 o
   7   8  10       18.43       21.58      8.95 o
   8   8  10        0.01       -4.81      5.64 o
 -12   9  10       14.36       13.82      4.39 o
 -11   9  10       14.34       11.36      7.01 o
 -10   9  10        4.04       12.13      3.90 o
  -9   9  10        0.16       -0.69      2.20 o
  -8   9  10        4.79       -1.24      2.30 o
  -7   9  10      109.98      111.35      4.93 o
  -6   9  10        2.10        2.41      2.42 o
  -5   9  10       36.88       34.05      3.42 o
  -4   9  10        0.91        3.04      2.78 o
  -3   9  10       34.12       27.86      3.78 o
  -2   9  10      161.49      161.68      7.32 o
  -1   9  10       35.20       32.19      4.08 o
   0   9  10      128.40      124.60      9.15 o
   1   9  10      189.95      210.07     13.03 o
   2   9  10        8.77        9.80      8.67 o
   3   9  10      216.55      223.46     12.70 o
   4   9  10       16.34       10.53      5.48 o
   5   9  10      101.73      108.37      9.86 o
   7   9  10       26.27       19.46      9.14 o
   8   9  10        8.75        5.56      8.41 o
 -12  10  10        2.92        3.99      4.63 o
 -11  10  10       47.82       44.41      5.47 o
 -10  10  10        5.06        4.95      3.08 o
  -9  10  10        0.63       -1.31      2.21 o
  -8  10  10       11.86       15.84      2.91 o
  -7  10  10        6.97       14.94      2.84 o
  -6  10  10        2.15        1.53      2.87 o
  -5  10  10        2.37        1.03      2.42 o
  -4  10  10      321.22      342.48      9.72 o
  -3  10  10        0.60       -1.22      4.13 o
  -2  10  10       47.82       50.85      4.57 o
  -1  10  10       76.54       92.95      7.19 o
   0  10  10      167.77      144.02     10.01 o
   1  10  10       87.09       92.33      8.55 o
   2  10  10       13.26       10.76      5.12 o
   3  10  10       18.10       15.61      5.68 o
   4  10  10        0.12        1.06      5.13 o
   5  10  10        0.01       -1.11      4.27 o
   6  10  10      111.82      134.19     14.35 o
   7  10  10        0.73       -4.25      8.12 o
   8  10  10        9.94       14.35      9.38 o
 -12  11  10       22.35       25.65      5.30 o
 -11  11  10        2.47        1.51      3.82 o
 -10  11  10        0.11       -2.92      2.92 o
  -9  11  10        0.03       -1.85      2.30 o
  -8  11  10        3.72       -0.98      2.53 o
  -7  11  10        7.39        3.47      2.66 o
  -6  11  10        3.40        2.73      2.55 o
  -5  11  10       72.26       81.45      4.74 o
  -4  11  10       10.30       12.16      3.37 o
  -3  11  10        5.18        3.93      2.99 o
  -2  11  10      295.96      308.07      9.64 o
  -1  11  10        6.59        5.99      4.97 o
   0  11  10       35.29       38.01      6.54 o
   1  11  10        4.75       10.50      9.59 o
   2  11  10        0.02        2.75      5.23 o
   3  11  10        6.69       -0.24      5.31 o
   4  11  10       94.63      106.29     11.37 o
   5  11  10        5.37        3.61      5.45 o
   6  11  10        3.95       12.82      8.47 o
   7  11  10       66.84       92.77     13.06 o
 -11  12  10       18.21       19.52      5.91 o
 -10  12  10        2.04       -2.08      3.15 o
  -9  12  10        0.05       -2.51      2.51 o
  -8  12  10        0.33       -0.62      2.46 o
  -7  12  10       36.65       27.61      3.62 o
  -6  12  10      128.84      132.01      5.33 o
  -5  12  10        0.99        1.75      2.41 o
  -4  12  10       13.47       13.28      3.23 o
  -3  12  10       23.77       17.95      3.58 o
  -2  12  10       38.57       40.74      5.30 o
  -1  12  10       47.76       37.35      6.58 o
   0  12  10        1.01        5.10      4.78 o
   1  12  10        4.77        5.59      5.35 o
   2  12  10        0.13       -2.30      3.90 o
   3  12  10       16.95       13.93      4.97 o
   4  12  10       37.70       26.80      5.74 o
   5  12  10        0.03       -4.97      4.97 o
   6  12  10        0.09        6.56      8.49 o
   7  12  10       17.27       20.61     10.21 o
 -11  13  10        0.87       -3.77      3.77 o
 -10  13  10       38.01       48.09      5.01 o
  -9  13  10        2.16        0.86      2.78 o
  -8  13  10        5.43        0.66      2.76 o
  -7  13  10       21.01       24.65      3.67 o
  -6  13  10       33.13       39.27      3.75 o
  -5  13  10       20.23       16.02      3.09 o
  -4  13  10       99.77       94.32      5.45 o
  -3  13  10      118.87      121.21      6.65 o
  -2  13  10       39.92       44.67      4.86 o
  -1  13  10       15.71       13.14      4.50 o
   0  13  10       11.47        6.24      4.25 o
   1  13  10        9.43        9.10      4.39 o
   2  13  10       39.94       37.58      5.89 o
   3  13  10        1.84       -0.85      4.57 o
   4  13  10        0.73       -3.13      4.65 o
   5  13  10        7.94       10.02      6.70 o
   6  13  10        0.15        0.08      8.76 o
   7  13  10        0.91       -2.69      9.16 o
 -11  14  10        0.74        4.81      8.87 o
 -10  14  10        0.55       -2.63      3.56 o
  -9  14  10        0.31       -2.31      3.98 o
  -8  14  10        0.40       -0.76      2.82 o
  -7  14  10       31.11       36.95      4.12 o
  -6  14  10       52.02       46.33      3.99 o
  -5  14  10       29.24       26.56      3.57 o
  -4  14  10       54.24       47.13      4.97 o
  -3  14  10        3.35        5.18      3.49 o
  -2  14  10        7.74        9.74      4.34 o
  -1  14  10        3.79        6.24      4.67 o
   0  14  10       76.74       79.67      7.22 o
   1  14  10        2.15        3.71      4.27 o
   2  14  10       13.38       10.48      7.01 o
   3  14  10       30.77       23.41      5.91 o
   4  14  10       78.96       77.75      8.07 o
   5  14  10        9.84       11.07      6.99 o
   6  14  10        5.03        2.82      9.94 o
 -10  15  10       93.06       89.36     10.76 o
  -9  15  10        0.19       -1.22      3.68 o
  -8  15  10       89.06       91.15      6.18 o
  -7  15  10       35.93       40.33      4.48 o
  -6  15  10       12.64       14.51      3.87 o
  -5  15  10       42.26       47.52      4.25 o
  -4  15  10       99.42      107.54      6.63 o
  -3  15  10       22.83       15.47     10.21 o
  -2  15  10       90.01       90.02      7.34 o
  -1  15  10        9.22       16.38      5.04 o
   0  15  10        9.65       13.85      5.86 o
   1  15  10       17.48       14.39      5.03 o
   2  15  10        2.56        5.85      4.67 o
   3  15  10        5.86       15.28      5.75 o
   4  15  10       30.44       32.84      6.75 o
   5  15  10        1.57        0.83      6.89 o
   6  15  10        7.43       21.20     11.23 o
 -10  16  10        3.76       10.78      9.33 o
  -9  16  10        0.14       -4.27      4.27 o
  -8  16  10       15.04       11.13      4.06 o
  -7  16  10       36.08       37.58      4.51 o
  -6  16  10       20.34       14.54      3.80 o
  -5  16  10        7.12        4.74      3.50 o
  -4  16  10       86.06       91.26      6.58 o
  -3  16  10      123.70      133.47      8.66 o
  -2  16  10        1.96        5.45      4.18 o
  -1  16  10       70.22       64.56     10.02 o
   0  16  10       11.40        4.31      4.60 o
   1  16  10        2.40        7.57      4.53 o
   2  16  10       32.27       40.64      8.48 o
   3  16  10        0.74       -0.91      5.26 o
   4  16  10       53.80       62.25      7.94 o
   5  16  10       23.92       14.10      7.77 o
  -9  17  10        3.48       -4.52      4.52 o
  -8  17  10       10.19        7.36      4.17 o
  -7  17  10        2.13        6.06      3.86 o
  -6  17  10       15.32       14.47      4.37 o
  -5  17  10       20.45       25.51      4.46 o
  -4  17  10       28.29       34.02      5.95 o
  -3  17  10        7.46        5.59      4.87 o
  -2  17  10       14.57       12.93      5.10 o
  -1  17  10        1.60        5.06      5.22 o
   0  17  10        8.07       12.65      5.26 o
   1  17  10       36.21       39.47      6.67 o
   2  17  10        0.08       -4.12      6.27 o
   3  17  10       81.02       94.74      9.12 o
   4  17  10        0.03       -1.07      6.79 o
  -8  18  10        7.62        7.55      4.43 o
  -7  18  10       40.19       41.20      7.01 o
  -6  18  10        0.00       -2.15      3.85 o
  -5  18  10       33.90       34.83      5.56 o
  -4  18  10        0.22        1.78      5.06 o
  -3  18  10       49.69       73.54      7.72 o
  -2  18  10        4.41        7.02      5.17 o
  -1  18  10       22.43       25.05      6.01 o
   0  18  10        4.43        1.46      4.95 o
   1  18  10        0.02        5.09      5.28 o
   2  18  10       19.37       25.16      6.39 o
   3  18  10        8.05       15.82      6.66 o
   4  18  10        3.54        4.62     11.02 o
  -7  19  10        0.11       -4.07      4.07 o
  -6  19  10        0.28        3.42      5.07 o
  -5  19  10        0.94       -2.19      4.08 o
  -4  19  10        9.73        1.68      4.43 o
  -3  19  10        2.26       -1.72      4.98 o
  -2  19  10        0.03       -2.51      4.67 o
  -1  19  10        0.03        2.89      5.03 o
   0  19  10        0.95       -4.66      4.66 o
   1  19  10        1.54       -2.74      5.21 o
   2  19  10       46.62       45.38      7.65 o
   3  19  10       26.95       25.82      8.94 o
  -6  20  10        2.25        1.25      6.54 o
  -5  20  10        0.00       -1.48      4.42 o
  -4  20  10       20.33       20.47      5.66 o
  -3  20  10        3.79        0.79      5.38 o
  -2  20  10        2.03       10.88      5.82 o
  -1  20  10        7.48        9.59      5.94 o
   0  20  10        0.00        5.33      5.67 o
   1  20  10       18.77       18.19      7.06 o
   2  20  10       23.87       25.74      9.21 o
  -4  21  10        2.68       -3.83      6.36 o
  -3  21  10        1.40       -3.24      5.47 o
  -2  21  10       12.99       17.98      8.20 o
  -1  21  10       13.23        6.60      6.76 o
   0  21  10        2.55       15.51     12.58 o
 -13   0  11       10.72       16.38      5.10 o
 -11   0  11        0.05        8.69      5.66 o
  -9   0  11        0.69        1.20      2.78 o
  -7   0  11      211.22      221.17      8.15 o
  -5   0  11        9.15        7.81      2.92 o
  -3   0  11       76.60       68.91      4.80 o
  -1   0  11      256.18      233.97      8.64 o
   1   0  11      258.94      300.09     12.90 o
   3   0  11      214.60      197.74     11.28 o
   5   0  11        4.35        4.21      5.09 o
   7   0  11      129.03      138.81     17.12 o
 -13   1  11       12.42       12.36      4.49 o
 -12   1  11       26.34       39.58      5.01 o
 -11   1  11        0.95        1.37      2.70 o
 -10   1  11       36.88       35.55      4.26 o
  -9   1  11      278.08      289.32      6.31 o
  -8   1  11        6.48        8.45      2.21 o
  -7   1  11      104.93      133.94      4.62 o
  -6   1  11       45.78       47.55      3.41 o
  -5   1  11       78.73       79.26      4.72 o
  -4   1  11      183.85      177.16      5.17 o
  -3   1  11      371.90      367.17      7.45 o
  -2   1  11      207.61      189.57      5.24 o
  -1   1  11      316.52      284.81      7.46 o
   0   1  11       82.54       82.01      4.05 o
   1   1  11      129.15      123.32      6.39 o
   2   1  11        4.13        2.54      2.95 o
   3   1  11       11.62       11.21      3.78 o
   4   1  11        4.15        5.25      3.54 o
   5   1  11        0.08        3.00      3.58 o
   6   1  11        0.26        4.98      6.19 o
   7   1  11        8.48       12.51      7.05 o
   8   1  11       24.70       21.98      8.01 o
 -13   2  11        2.90        5.32      2.99 o
 -12   2  11        4.58       10.13      4.02 o
 -11   2  11       10.99       12.38      3.30 o
 -10   2  11       23.99       24.29      3.63 o
  -9   2  11       35.49       39.00      3.99 o
  -8   2  11        0.48        1.97      1.96 o
  -7   2  11      333.69      340.78      9.73 o
  -6   2  11      118.18       88.14      3.82 o
  -5   2  11       58.97       45.92      3.09 o
  -4   2  11       92.56       89.44      3.84 o
  -3   2  11       13.35       12.20      2.19 o
  -2   2  11       45.19       47.53      3.15 o
  -1   2  11      412.76      399.90      9.01 o
   0   2  11      463.22      421.59      9.41 o
   1   2  11       64.66       80.27      5.27 o
   2   2  11       10.71       -0.18      4.60 o
   3   2  11       45.85       51.63      5.77 o
   4   2  11        3.10        1.96      3.36 o
   5   2  11       43.06       47.64      5.44 o
   6   2  11        0.34       -4.99      9.12 o
   7   2  11       78.73       83.69     10.74 o
   8   2  11        3.90       12.21     11.41 o
 -13   3  11        0.64       -1.39      2.89 o
 -12   3  11        6.95        7.75      4.15 o
 -11   3  11       44.90       49.27      6.79 o
 -10   3  11        4.17        3.19      2.91 o
  -9   3  11      204.05      205.06      5.37 o
  -8   3  11       12.91        8.45      2.22 o
  -7   3  11        6.06        2.41      2.06 o
  -6   3  11      303.61      278.61      6.56 o
  -5   3  11      409.65      372.47      7.60 o
  -4   3  11        4.33       -0.73      1.84 o
  -3   3  11      122.65      115.86      5.35 o
  -2   3  11       69.91       59.59      3.14 o
  -1   3  11      197.99      165.86      7.63 o
   0   3  11       25.48       21.19      3.50 o
   1   3  11      326.09      282.12     11.28 o
   2   3  11       43.08       44.08      4.58 o
   3   3  11        1.90        1.83      3.20 o
   4   3  11        5.49       -1.25      3.18 o
   5   3  11        0.37        0.55      3.49 o
   6   3  11        4.73       -1.35      5.76 o
   7   3  11        2.19        7.28      7.17 o
   8   3  11        8.98        7.22      6.97 o
 -13   4  11        0.03        4.36      3.22 o
 -12   4  11       11.51        7.14      4.15 o
 -11   4  11       14.49       16.14      3.61 o
 -10   4  11       11.33        6.91      3.11 o
  -9   4  11       14.38       10.77      2.29 o
  -8   4  11       78.75       81.72      3.75 o
  -7   4  11      138.79      133.78      5.41 o
  -6   4  11        0.33       -1.86      1.86 o
  -5   4  11       19.76       15.30      2.40 o
  -4   4  11      215.40      201.70      5.50 o
  -3   4  11       20.45       25.69      3.11 o
  -2   4  11       19.40       14.01      2.66 o
  -1   4  11      624.66      585.09     11.48 o
   0   4  11       44.56       56.63      5.46 o
   1   4  11        3.51        0.40      3.40 o
   2   4  11       27.76       24.82      4.67 o
   3   4  11       14.00       10.34      3.68 o
   4   4  11       18.17       18.43      5.78 o
   5   4  11        1.40       -3.31      3.31 o
   6   4  11        1.14        2.68      5.93 o
   7   4  11        7.52        4.39      6.28 o
   8   4  11       12.41       14.31      7.56 o
 -13   5  11        0.26        0.01      3.71 o
 -12   5  11        2.09        1.14      4.74 o
 -11   5  11       29.20       38.23      4.35 o
 -10   5  11        5.50        7.46      3.10 o
  -9   5  11        4.62        6.68      2.18 o
  -8   5  11        2.44        5.51      2.11 o
  -7   5  11       36.54       39.20      3.05 o
  -6   5  11       81.35       71.25      3.65 o
  -5   5  11      154.05      147.90      4.78 o
  -4   5  11        8.93        8.23      2.93 o
  -3   5  11      134.59      130.66      5.01 o
  -2   5  11       10.78        9.16      2.54 o
  -1   5  11      105.38      102.42      4.94 o
   0   5  11       92.61       89.00      6.40 o
   1   5  11       56.05       71.67      6.10 o
   2   5  11       44.46       53.69      5.70 o
   3   5  11        1.62        4.13      4.47 o
   4   5  11        0.52        3.07      3.53 o
   5   5  11        0.41        5.48      4.00 o
   6   5  11       26.65       30.25      7.60 o
   7   5  11       36.40       28.15      8.00 o
   8   5  11        3.66       13.68      7.50 o
 -12   6  11        0.88        0.40      3.75 o
 -11   6  11        4.05        0.37      3.18 o
 -10   6  11        3.93        0.89      2.85 o
  -9   6  11       44.90       46.98      3.12 o
  -8   6  11        0.46       -0.30      2.01 o
  -7   6  11       62.86       56.27      3.39 o
  -6   6  11       31.54       25.67      3.13 o
  -5   6  11      123.88      103.79      4.83 o
  -4   6  11        1.77       -0.59      2.30 o
  -3   6  11      778.81      742.30     13.09 o
  -2   6  11       79.64       86.57      8.76 o
  -1   6  11        0.60        0.26      2.42 o
   0   6  11      741.24      775.22     20.81 o
   1   6  11        5.87        7.42      3.85 o
   2   6  11       14.59       21.12      4.48 o
   3   6  11      130.60      123.41      7.87 o
   4   6  11        7.68       13.94      4.64 o
   5   6  11       34.34       30.05      5.75 o
   6   6  11        3.04       -4.41      7.74 o
   7   6  11        0.00        0.43      9.25 o
   8   6  11       34.05       31.95     12.31 o
 -12   7  11        2.67       -5.57      5.57 o
 -11   7  11       34.18       29.06      4.92 o
 -10   7  11        6.53        5.18      3.70 o
  -9   7  11       15.98       21.41      2.84 o
  -8   7  11       20.06       19.19      2.90 o
  -7   7  11       21.30       13.71      2.77 o
  -6   7  11       41.79       43.53      3.66 o
  -5   7  11        4.94        7.40      2.59 o
  -4   7  11      264.88      260.49      7.48 o
  -3   7  11     1588.61     1646.02     26.73 o
  -2   7  11       64.23       64.19      5.26 o
  -1   7  11       54.16       70.79      5.00 o
   0   7  11      340.85      368.28     15.50 o
   1   7  11        0.97        0.78     12.13 o
   2   7  11        0.32       -2.96      4.42 o
   3   7  11       73.99       59.73      7.71 o
   4   7  11        6.58       -0.55      5.24 o
   5   7  11        7.49       12.19      4.91 o
   6   7  11       41.77       53.62     12.95 o
   7   7  11       14.61        6.48      9.43 o
   8   7  11        9.36       13.46      9.42 o
 -12   8  11        0.08        3.85      4.00 o
 -11   8  11       14.10       11.02      4.24 o
 -10   8  11       75.52       74.66      6.27 o
  -9   8  11        7.13        3.09      2.39 o
  -8   8  11        1.34        1.22      2.38 o
  -7   8  11       28.32       26.83      3.27 o
  -6   8  11       37.26       33.29      3.50 o
  -5   8  11       12.91        5.27      2.65 o
  -4   8  11       24.21       28.11      3.49 o
  -3   8  11      441.58      458.38     10.02 o
  -2   8  11      212.15      194.36      7.67 o
  -1   8  11      462.08      446.02     13.62 o
   0   8  11       16.17       10.55      5.20 o
   1   8  11       82.66      112.78      9.48 o
   2   8  11      176.62      198.17     26.89 o
   3   8  11       66.68       78.15      8.69 o
   4   8  11        9.86       11.29      5.93 o
   5   8  11       65.86       79.95     11.33 o
   6   8  11       15.75       24.48     10.00 o
   7   8  11        2.51        6.37      9.30 o
 -12   9  11        2.14       -1.55      4.44 o
 -11   9  11       41.55       41.80      5.55 o
 -10   9  11        9.32        6.40      3.21 o
  -9   9  11        2.90       -0.55      2.40 o
  -8   9  11       17.49       11.13      3.15 o
  -7   9  11       13.40       16.53      3.09 o
  -6   9  11        0.70       -1.66      2.33 o
  -5   9  11        0.01       -1.47      2.33 o
  -4   9  11      324.03      327.62      9.68 o
  -3   9  11        4.75        4.02      3.07 o
  -2   9  11      135.81      139.61      6.77 o
  -1   9  11        7.77        2.10      5.18 o
   0   9  11       42.88       45.45     12.86 o
   1   9  11       14.36       10.40      5.39 o
   2   9  11       61.60       71.23      9.85 o
   3   9  11        1.53       -4.35      4.35 o
   4   9  11        5.91        2.91      9.50 o
   5   9  11       46.04       57.43     12.60 o
   7   9  11       29.53       24.42      7.42 o
 -12  10  11        4.22       16.23      9.97 o
 -11  10  11        7.09        6.79      4.26 o
 -10  10  11       44.20       46.07      6.04 o
  -9  10  11       11.63       17.32      3.08 o
  -8  10  11        4.00        3.35      2.61 o
  -7  10  11       79.60       76.97      4.94 o
  -6  10  11       20.22       20.44      3.33 o
  -5  10  11        0.01       -2.40      2.51 o
  -4  10  11        3.61        2.39      3.08 o
  -3  10  11      104.67      100.07      5.91 o
  -2  10  11       52.49       50.05      5.70 o
  -1  10  11       37.96       31.46      6.61 o
   0  10  11        5.53        2.29      5.15 o
   1  10  11       36.30       42.50      9.29 o
   2  10  11        2.62       -0.12      7.07 o
   3  10  11       11.51        7.47      5.53 o
   4  10  11        2.00        1.13      5.39 o
   5  10  11        2.31       15.51      9.38 o
   6  10  11        0.42       10.29      8.71 o
   7  10  11        5.99        0.54      8.82 o
 -11  11  11        0.06        0.65      4.18 o
 -10  11  11       64.28       66.54      5.35 o
  -9  11  11       12.11       11.78      3.56 o
  -8  11  11        0.06       -2.60      2.63 o
  -7  11  11       25.23       20.98      3.56 o
  -6  11  11       53.58       56.21      4.09 o
  -5  11  11        2.93        0.58      2.72 o
  -4  11  11        1.62        4.12      3.20 o
  -3  11  11      134.12      129.44      6.66 o
  -2  11  11       17.00       19.80      4.78 o
  -1  11  11       62.11       80.24      8.37 o
   0  11  11      107.24      108.90     14.15 o
   1  11  11       28.18       44.38      7.61 o
   2  11  11        3.83        3.74      6.37 o
   3  11  11       11.01       10.09      6.30 o
   4  11  11        0.00       -3.52      5.84 o
   5  11  11        5.73        5.94      6.18 o
   6  11  11        3.50       -1.61      8.06 o
 -11  12  11        0.11       -1.25      4.42 o
 -10  12  11        2.42        4.79      3.65 o
  -9  12  11       14.01       10.40      3.27 o
  -8  12  11       15.75       12.56      4.56 o
  -7  12  11        6.27        4.41      2.98 o
  -6  12  11       49.38       54.32      4.11 o
  -5  12  11        0.15       -1.99      2.47 o
  -4  12  11       23.46       23.48      4.18 o
  -3  12  11        4.66        8.70      4.07 o
  -2  12  11       29.93       26.04      6.30 o
  -1  12  11       45.52       49.23      7.62 o
   0  12  11       73.60       82.93      8.84 o
   1  12  11        1.95        2.79      5.43 o
   2  12  11       20.81       27.70      6.96 o
   3  12  11       27.58       31.21      6.05 o
   4  12  11       20.87        7.10      5.33 o
   5  12  11       64.82       66.88      9.51 o
   6  12  11        0.32        5.72      9.70 o
 -10  13  11       16.36       24.34      4.48 o
  -9  13  11       11.17        9.41      3.28 o
  -8  13  11       28.44       26.93      3.92 o
  -7  13  11        6.58        2.73      3.12 o
  -6  13  11       17.27       23.23      3.44 o
  -5  13  11        3.42        3.74      2.76 o
  -4  13  11       20.42       25.31      4.31 o
  -3  13  11        4.28       -3.14      3.14 o
  -2  13  11       18.88       15.13      4.99 o
  -1  13  11        0.88       -3.40      3.81 o
   0  13  11        9.78        5.30      4.30 o
   1  13  11       11.25       12.90      4.97 o
   2  13  11       57.37       57.26      6.98 o
   3  13  11        0.11        6.86      5.17 o
   4  13  11       22.15       28.00      6.42 o
   5  13  11       58.85       44.75      8.77 o
   6  13  11        0.10       14.75     10.32 o
 -10  14  11       23.76       25.53      4.89 o
  -9  14  11       21.24       19.22      4.91 o
  -8  14  11       49.91       62.48      5.00 o
  -7  14  11        9.18        6.69      3.35 o
  -6  14  11       84.40       84.57      5.11 o
  -5  14  11        0.53       -0.26      3.09 o
  -4  14  11        3.19        5.42      3.75 o
  -3  14  11       14.41       14.97      4.85 o
  -2  14  11       10.34        1.48      4.10 o
  -1  14  11       85.15       95.65     13.13 o
   0  14  11       25.64       18.56      5.30 o
   1  14  11       12.71        6.69      4.56 o
   2  14  11        9.40        2.05      4.66 o
   3  14  11       11.78       17.17      5.87 o
   4  14  11        1.91        9.33      5.66 o
   5  14  11       30.72       34.70      8.30 o
  -9  15  11        5.61        8.89      4.17 o
  -8  15  11       27.17       24.55      4.20 o
  -7  15  11        1.08        0.07      3.21 o
  -6  15  11        5.11        2.74      3.70 o
  -5  15  11       23.24       30.25      4.43 o
  -4  15  11        1.62       -1.33      4.23 o
  -3  15  11       47.04       59.57     10.99 o
  -2  15  11        7.24        5.25      4.39 o
  -1  15  11       27.62       23.18      5.57 o
   0  15  11        1.60        2.96      4.54 o
   1  15  11        2.20       -2.96      4.42 o
   2  15  11        5.86        7.64      5.25 o
   3  15  11        0.73       -1.49      5.01 o
   4  15  11        3.28       10.99      7.39 o
   5  15  11       33.88       47.95     13.41 o
  -9  16  11       38.72       52.23      9.37 o
  -8  16  11        2.99        3.20      3.60 o
  -7  16  11        1.36       -0.89      3.67 o
  -6  16  11        2.88       -2.67      4.03 o
  -5  16  11       91.76       96.52      6.37 o
  -4  16  11       13.60       16.21      5.16 o
  -3  16  11       50.17       58.94      7.03 o
  -2  16  11       15.58       14.32      5.20 o
  -1  16  11       12.41        4.46      4.51 o
   0  16  11       34.98       38.31      6.68 o
   1  16  11        4.21        6.54      5.17 o
   2  16  11        0.01       -0.80      4.85 o
   3  16  11        0.63       -1.79      8.01 o
   4  16  11        9.83        6.62      7.54 o
  -8  17  11       15.48       16.72      4.69 o
  -7  17  11       20.42       29.09      5.20 o
  -6  17  11        8.84        8.71      4.24 o
  -5  17  11       16.57       15.36      4.83 o
  -4  17  11      102.27       94.66      8.32 o
  -3  17  11        6.70       10.45      5.10 o
  -2  17  11       52.24       47.67      8.96 o
  -1  17  11       24.93       14.73      5.62 o
   0  17  11       13.17        3.00      5.20 o
   1  17  11        9.94        6.74      5.66 o
   2  17  11        8.82       11.13      7.68 o
   3  17  11        2.63        5.30      6.22 o
  -7  18  11        6.36        1.72      4.34 o
  -6  18  11        2.12        5.35      4.95 o
  -5  18  11        9.87        7.27      6.80 o
  -4  18  11       17.57       16.04      4.99 o
  -3  18  11        4.14       10.56      5.85 o
  -2  18  11       16.88       12.10      5.56 o
  -1  18  11       15.99       19.37      5.91 o
   0  18  11        4.28        2.05      5.36 o
   1  18  11        0.31        7.92      5.79 o
   2  18  11       19.07       19.74      6.55 o
  -6  19  11        0.69       -1.03      6.11 o
  -5  19  11        0.41       -0.38      4.29 o
  -4  19  11       35.05       41.49      6.30 o
  -3  19  11       33.76       36.74      7.03 o
  -2  19  11       13.07        6.87      5.68 o
  -1  19  11        0.49        5.12      5.14 o
   0  19  11        1.27        1.36      5.22 o
   1  19  11        0.77        5.30      5.62 o
  -5  20  11        6.95       -1.51      9.51 o
  -4  20  11        3.10        5.72      7.05 o
  -3  20  11       11.44       10.52      6.10 o
  -2  20  11       21.14       10.82      7.53 o
  -1  20  11       13.92       10.56      7.84 o
   0  20  11        1.19        2.26     10.59 o
 -12   0  12        2.30       -0.54      4.45 o
 -10   0  12       15.62       31.26      9.78 o
  -8   0  12      383.99      390.67     18.13 o
  -6   0  12       17.15       14.90      3.50 o
  -4   0  12      608.55      615.66     24.95 o
  -2   0  12      290.74      303.49     17.17 o
   0   0  12       73.05       54.35      6.58 o
   2   0  12        3.04       10.97      5.36 o
   4   0  12       32.46       25.59      6.78 o
   6   0  12        0.81        2.61      8.90 o
 -13   1  12        0.28        5.26      6.24 o
 -12   1  12        3.05        2.81      3.24 o
 -11   1  12        3.22        4.61      3.15 o
 -10   1  12       34.18       38.70      4.35 o
  -9   1  12       22.48       22.40      2.69 o
  -8   1  12       10.64        4.16      2.32 o
  -7   1  12       55.72       45.50      3.28 o
  -6   1  12       23.84       18.26      2.60 o
  -5   1  12        2.36        1.82      1.98 o
  -4   1  12       86.43       86.86      4.36 o
  -3   1  12        1.32       -1.80      1.88 o
  -2   1  12      162.56      148.51      5.57 o
  -1   1  12        6.93        3.01      3.57 o
   0   1  12      203.71      178.88      7.24 o
   1   1  12        0.99        5.04      3.15 o
   2   1  12       20.66       18.41      3.97 o
   3   1  12       10.23       17.36      4.06 o
   4   1  12       34.13       32.54      5.05 o
   5   1  12       26.65       25.78      5.39 o
   6   1  12      152.73      176.02     13.44 o
   7   1  12        1.23       -2.52      6.16 o
 -12   2  12        1.01       -0.76      3.23 o
 -11   2  12       12.47       16.02      3.71 o
 -10   2  12       52.80       58.33      4.97 o
  -9   2  12        0.82        2.06      2.14 o
  -8   2  12        4.16        3.13      2.19 o
  -7   2  12       40.04       36.10      3.10 o
  -6   2  12        5.70        8.98      2.32 o
  -5   2  12        0.03        2.38      2.05 o
  -4   2  12       17.15       17.04      2.53 o
  -3   2  12       17.73       13.68      2.39 o
  -2   2  12       52.84       56.70      3.34 o
  -1   2  12      165.13      159.36      6.61 o
   0   2  12       23.13       13.29      4.14 o
   1   2  12       19.01       16.15      3.56 o
   2   2  12       50.10       56.55      5.35 o
   3   2  12       16.97        4.51      3.54 o
   4   2  12       53.72       54.60      5.68 o
   5   2  12        3.63        1.81      6.72 o
   6   2  12        1.64        5.81     11.13 o
   7   2  12       22.70       21.98      8.43 o
 -12   3  12        3.33        8.44      3.51 o
 -11   3  12        9.25        7.45      5.04 o
 -10   3  12        2.08       -1.86      3.42 o
  -9   3  12       94.11       91.32      4.00 o
  -8   3  12       82.36       84.84      4.03 o
  -7   3  12       21.11       12.72      2.44 o
  -6   3  12        0.01        0.88      2.01 o
  -5   3  12       91.67       88.55      4.13 o
  -4   3  12       15.25       20.97      2.67 o
  -3   3  12       53.91       45.35      3.76 o
  -2   3  12       93.27       76.33      4.39 o
  -1   3  12       33.72       32.54      4.76 o
   0   3  12        4.66       -0.16      3.29 o
   1   3  12       20.10       15.54      4.74 o
   2   3  12       74.31       61.79      5.35 o
   3   3  12        0.56       -2.26      3.17 o
   4   3  12        3.41        7.38      3.83 o
   5   3  12       44.34       33.56      5.41 o
   6   3  12       60.76       75.92     10.35 o
   7   3  12       26.71       13.03      9.53 o
 -12   4  12        0.21        4.57      3.57 o
 -11   4  12       44.19       54.17      5.25 o
 -10   4  12        2.71        8.56      3.32 o
  -9   4  12       22.09       19.63      2.74 o
  -8   4  12       79.69       87.50      4.11 o
  -7   4  12        2.31        1.59      2.59 o
  -6   4  12       35.71       29.76      3.29 o
  -5   4  12       49.85       42.70      3.72 o
  -4   4  12        0.48       -2.16      2.16 o
  -3   4  12       43.89       30.98      3.58 o
  -2   4  12       97.51       84.36      4.56 o
  -1   4  12       20.19        7.13      4.78 o
   0   4  12        8.98        2.15      3.56 o
   1   4  12       47.45       45.61      8.27 o
   2   4  12       18.77       17.06      4.42 o
   3   4  12        4.70        3.68      3.51 o
   4   4  12       11.77        5.95      3.93 o
   5   4  12       10.30       -1.97      3.97 o
   6   4  12       56.20       59.18     10.08 o
   7   4  12        0.54        2.25      7.36 o
 -12   5  12       42.13       60.38      6.31 o
 -11   5  12        1.81        0.43      3.62 o
 -10   5  12        0.51        1.52      3.61 o
  -9   5  12        4.86        3.60      2.45 o
  -8   5  12       76.62       70.55      4.25 o
  -7   5  12       11.92       13.69      2.88 o
  -6   5  12        0.82       -1.42      2.28 o
  -5   5  12       96.78       98.73      5.92 o
  -4   5  12       64.25       58.53      4.21 o
  -3   5  12       52.39       52.73      3.83 o
  -2   5  12        5.92       -0.36      2.42 o
  -1   5  12        0.04       -3.20      3.20 o
   0   5  12        2.17        2.40      3.67 o
   1   5  12       28.36       30.38      5.69 o
   2   5  12        2.19        2.65      4.01 o
   3   5  12        4.26        3.79      4.93 o
   4   5  12       17.45       21.66      5.56 o
   5   5  12        9.70        3.86      5.36 o
   6   5  12        0.65        2.23      9.46 o
   7   5  12        4.85       13.09     10.51 o
 -12   6  12       14.65       10.32      4.57 o
 -11   6  12        3.19       -1.83      3.67 o
 -10   6  12        0.57        0.95      3.70 o
  -9   6  12      148.09      181.18      6.13 o
  -8   6  12      125.94      128.91      5.45 o
  -7   6  12       64.45       63.20      4.22 o
  -6   6  12        9.35       10.76      2.86 o
  -5   6  12       33.08       25.31      5.01 o
  -4   6  12        0.42       -2.25      2.44 o
  -3   6  12      242.29      245.87      7.15 o
  -2   6  12       31.33       24.44      3.39 o
  -1   6  12       37.89       36.23      4.99 o
   0   6  12       95.85      120.40     17.47 o
   1   6  12        4.40       10.91      4.34 o
   2   6  12       47.37       49.83      6.32 o
   3   6  12       76.02       81.15      7.36 o
   4   6  12       49.19       49.43      6.68 o
   5   6  12        3.76       -0.47      8.45 o
   6   6  12       22.24       17.98     10.86 o
   7   6  12        5.42        9.54     10.72 o
 -12   7  12        2.83        1.37      4.09 o
 -11   7  12       28.02       34.66      5.24 o
 -10   7  12       72.16       92.14      7.08 o
  -9   7  12        0.06        1.51      2.73 o
  -8   7  12       22.93       21.70      3.18 o
  -7   7  12       15.56       14.61      3.06 o
  -6   7  12        8.51        4.53      2.64 o
  -5   7  12        5.52        9.69      2.76 o
  -4   7  12       78.97       79.89      4.80 o
  -3   7  12        0.34        2.46      2.54 o
  -2   7  12      230.56      238.55     10.66 o
  -1   7  12       16.26       22.02      4.46 o
   0   7  12      281.95      297.35     11.36 o
   1   7  12      128.10      125.27      7.89 o
   2   7  12       82.22       92.59      9.42 o
   3   7  12       29.46       37.73      6.00 o
   4   7  12      148.35      183.24     10.29 o
   5   7  12        1.18        2.18      6.23 o
   6   7  12       10.97        9.03      9.00 o
   7   7  12       21.78       12.12     10.86 o
 -12   8  12       10.50        9.06      9.59 o
 -11   8  12        4.83        5.39      4.13 o
 -10   8  12       32.24       35.60      5.57 o
  -9   8  12       48.04       43.95      4.20 o
  -8   8  12       23.10       20.69      3.30 o
  -7   8  12       18.36       21.38      3.27 o
  -6   8  12        0.82       -1.62      2.43 o
  -5   8  12       11.26        7.03      2.79 o
  -4   8  12       19.93       11.86      3.11 o
  -3   8  12        0.69       -0.92      2.90 o
  -2   8  12       15.09       25.72      3.93 o
  -1   8  12      172.02      207.58     10.98 o
   0   8  12       73.22       57.41      6.06 o
   1   8  12        2.14        4.16      5.13 o
   2   8  12       29.54       31.31      5.71 o
   3   8  12        2.27       -3.92      4.11 o
   4   8  12       12.45       13.69      8.47 o
   5   8  12       24.67       18.36      7.19 o
   6   8  12        0.40       -8.14      8.14 o
 -11   9  12       98.61      106.43      8.63 o
 -10   9  12       72.25       74.58     10.67 o
  -9   9  12       19.70       18.97      3.34 o
  -8   9  12        5.56        4.70      2.82 o
  -7   9  12       13.56       13.40      3.43 o
  -6   9  12        3.46        2.46      2.68 o
  -5   9  12       19.14        9.94      2.99 o
  -4   9  12       62.92       68.88      4.76 o
  -3   9  12       12.59        9.65      4.19 o
  -2   9  12       11.27       20.54      6.93 o
  -1   9  12       12.96       14.39      5.71 o
   0   9  12       54.56       63.03      8.13 o
   1   9  12       51.28       60.17     14.53 o
   2   9  12       22.38       16.68      6.97 o
   3   9  12       34.91       34.14      7.70 o
   4   9  12       29.66       36.53      8.27 o
   5   9  12        8.53       16.58      7.36 o
   6   9  12       34.07       34.43     12.15 o
 -11  10  12        0.21       -4.17      4.17 o
 -10  10  12       18.46       17.61      4.18 o
  -9  10  12        0.81        2.07      2.97 o
  -8  10  12        7.12        3.86      2.97 o
  -7  10  12       14.04       10.61      3.11 o
  -6  10  12        0.64       -1.31      2.66 o
  -5  10  12        4.79        5.73      3.24 o
  -4  10  12       47.45       46.94      4.86 o
  -3  10  12       28.41       29.13      9.52 o
  -2  10  12        0.35        2.51      4.94 o
  -1  10  12       20.64       31.55     12.56 o
   0  10  12       10.87        2.69      5.53 o
   1  10  12        0.00       -1.75      8.40 o
   2  10  12        2.51       -0.55      5.60 o
   3  10  12        0.14       -3.42      5.57 o
   4  10  12       14.37        7.79     11.96 o
   5  10  12        0.05       14.97     10.54 o
   6  10  12       18.83       21.56      7.79 o
 -11  11  12       13.00        9.58      5.03 o
 -10  11  12        0.52       -2.90      3.52 o
  -9  11  12       11.41       13.85      3.35 o
  -8  11  12        0.87       -0.41      2.81 o
  -7  11  12        1.09        0.17      2.87 o
  -6  11  12        0.56       -3.09      3.18 o
  -5  11  12       12.98       13.62      3.44 o
  -4  11  12       75.04       76.13      6.66 o
  -3  11  12       91.38      105.46      7.59 o
  -2  11  12       35.75       28.17     16.93 o
  -1  11  12      168.31      162.38     11.58 o
   0  11  12       44.18       45.79      7.83 o
   1  11  12       38.05       37.69      7.72 o
   2  11  12       10.24       -0.98     10.25 o
   3  11  12       17.72       23.44      9.63 o
   4  11  12       13.10       16.43      7.49 o
   5  11  12        6.60        0.97      6.56 o
 -10  12  12       10.94       13.78      4.08 o
  -9  12  12        9.72       11.87      3.51 o
  -8  12  12        0.37        1.06      3.08 o
  -7  12  12       13.27        7.83      3.27 o
  -6  12  12        5.89        4.21      2.96 o
  -5  12  12        1.95       -0.68      2.95 o
  -4  12  12        0.78       -0.97      3.97 o
  -3  12  12       13.89        6.34      5.35 o
  -2  12  12       18.61       12.36      5.94 o
  -1  12  12        2.04        7.43      5.68 o
   0  12  12       58.93       63.33     11.26 o
   1  12  12       18.40       19.60      8.86 o
   2  12  12       14.25        5.53      5.69 o
   3  12  12        2.55       -2.05      5.18 o
   4  12  12        5.92       -2.36      5.49 o
   5  12  12        0.35       -5.59      9.11 o
 -10  13  12        0.11       -3.29      3.94 o
  -9  13  12       14.77       20.11      4.13 o
  -8  13  12        4.40        6.92      3.50 o
  -7  13  12       11.83        1.98      3.28 o
  -6  13  12        3.28       -0.37      2.80 o
  -5  13  12       13.61       17.09      3.74 o
  -4  13  12       11.09       16.32      4.32 o
  -3  13  12        0.98       -3.87      3.87 o
  -2  13  12        1.33       -1.01      5.02 o
  -1  13  12        3.17       -2.02      6.25 o
   0  13  12       28.76       38.32      7.67 o
   1  13  12        4.08        9.70      5.05 o
   2  13  12        0.12       -1.84      4.68 o
   3  13  12        4.01        3.55      5.18 o
   4  13  12        4.43        6.31      7.13 o
  -9  14  12        0.56       -3.79      3.79 o
  -8  14  12       14.55       16.32      3.91 o
  -7  14  12        2.33        0.38      3.32 o
  -6  14  12        2.13       -1.07      3.67 o
  -5  14  12        3.62        5.03      3.60 o
  -4  14  12       24.62       21.41      5.82 o
  -3  14  12       13.04       17.82      5.90 o
  -2  14  12        9.92       14.58      4.99 o
  -1  14  12        3.37        0.70      4.50 o
   0  14  12        1.74        8.89      5.00 o
   1  14  12       20.28       22.53      9.97 o
   2  14  12       30.78       22.48      5.93 o
   3  14  12        1.11       -4.95      4.95 o
   4  14  12       93.01      111.05     14.94 o
  -9  15  12       11.18       10.71      4.69 o
  -8  15  12        0.49        1.02      3.50 o
  -7  15  12        0.04       -1.91      3.78 o
  -6  15  12       18.42       19.53      4.68 o
  -5  15  12       13.27       18.69      4.75 o
  -4  15  12        0.28       -1.86      4.47 o
  -3  15  12       27.44       27.05      5.88 o
  -2  15  12        0.20        4.15      4.68 o
  -1  15  12        0.09       -0.92      4.90 o
   0  15  12        7.63       20.67      5.87 o
   1  15  12       20.94       22.58      6.16 o
   2  15  12       23.48       21.77      6.23 o
   3  15  12       20.53       33.23      7.21 o
  -8  16  12       33.13       40.31      5.62 o
  -7  16  12        3.44        6.70      4.23 o
  -6  16  12        1.95        3.39      4.88 o
  -5  16  12        7.15        8.48      4.39 o
  -4  16  12       12.73       23.72      6.10 o
  -3  16  12       28.59       30.86      8.81 o
  -2  16  12       94.41       96.95     11.41 o
  -1  16  12       26.19       24.55      6.45 o
   0  16  12        7.80       13.16      8.45 o
   1  16  12       36.50       47.80      7.53 o
   2  16  12        7.47        5.35      5.41 o
   3  16  12       26.89       33.12      9.57 o
  -7  17  12        0.16       -1.84      5.34 o
  -6  17  12        2.75        5.97      4.99 o
  -5  17  12        1.05       -2.20      4.27 o
  -4  17  12        7.83       14.78      4.87 o
  -3  17  12       31.59       29.62      6.60 o
  -2  17  12        3.99        8.03      5.44 o
  -1  17  12        0.99        4.23      5.18 o
   0  17  12        4.52        1.16      5.45 o
   1  17  12       18.86       15.67      6.33 o
   2  17  12       10.93        4.02      7.88 o
  -6  18  12        1.09       -3.11      8.24 o
  -5  18  12        0.74        4.37      4.64 o
  -4  18  12        1.31       -4.12      4.36 o
  -3  18  12       31.22       26.52      6.81 o
  -2  18  12        0.43       -1.82      6.39 o
  -1  18  12        2.22       -2.32      5.28 o
   0  18  12       14.54       15.47      6.56 o
   1  18  12        4.80        4.66      7.72 o
  -4  19  12        2.08        2.30      6.41 o
  -3  19  12        8.64       32.55     11.77 o
  -2  19  12       13.47       21.68      8.35 o
  -1  19  12        0.08        5.19      7.28 o
 -11   0  13      120.99      141.95     10.21 o
  -9   0  13       99.70      109.79      6.49 o
  -7   0  13        0.19        0.15      3.03 o
  -5   0  13      180.09      148.47     10.49 o
  -3   0  13       13.88        8.50      3.22 o
  -1   0  13       31.05       26.12      8.52 o
   1   0  13      112.63      114.50      9.51 o
   3   0  13       44.97       35.94     10.74 o
   5   0  13       13.42       26.74     11.72 o
 -12   1  13        7.70        2.73      3.68 o
 -11   1  13        0.14        6.84      3.58 o
 -10   1  13       34.63       35.49      4.47 o
  -9   1  13        5.73        8.64      2.75 o
  -8   1  13        0.92        1.64      2.25 o
  -7   1  13       14.51       17.68      2.71 o
  -6   1  13        5.87        5.74      2.24 o
  -5   1  13       44.88       40.23      3.29 o
  -4   1  13        0.04       -1.46      2.02 o
  -3   1  13       85.96       78.99      4.03 o
  -2   1  13       38.46       25.03      5.77 o
  -1   1  13        0.91        5.59      5.11 o
   0   1  13        0.06       -0.98      3.55 o
   1   1  13       27.14       34.93      4.70 o
   2   1  13        3.12        2.64      3.55 o
   3   1  13        2.80       -3.49      3.49 o
   4   1  13        0.91       -3.76      3.80 o
   5   1  13       98.63       98.53     12.86 o
   6   1  13        5.33        6.15      7.35 o
 -12   2  13        0.04        5.48      3.60 o
 -11   2  13       14.46       13.54      3.89 o
 -10   2  13        7.61       11.68      4.68 o
  -9   2  13       34.96       35.42      3.26 o
  -8   2  13       21.01       25.87      2.97 o
  -7   2  13        0.05       -1.47      2.21 o
  -6   2  13        3.07        0.90      2.09 o
  -5   2  13        9.21        7.09      2.58 o
  -4   2  13      123.22      112.33      5.24 o
  -3   2  13       15.68       10.09      2.92 o
  -2   2  13        0.77       -0.62      3.04 o
  -1   2  13        3.06        5.40      4.05 o
   0   2  13        0.92       -1.26      3.51 o
   1   2  13       11.49       21.03      5.03 o
   2   2  13        1.88        3.41      3.61 o
   3   2  13       17.62       14.74      4.35 o
   4   2  13       72.21       85.27      6.94 o
   5   2  13       13.72       19.34      8.21 o
   6   2  13        0.64        2.21      6.99 o
 -12   3  13        0.85        5.85      4.23 o
 -11   3  13       12.05       10.40      6.70 o
 -10   3  13       10.71        1.92      3.81 o
  -9   3  13       16.70       17.38      4.92 o
  -8   3  13       17.18       22.25      4.59 o
  -7   3  13        3.71        1.45      2.45 o
  -6   3  13        0.24        3.31      2.56 o
  -5   3  13       24.57       17.05      3.13 o
  -4   3  13       29.12       20.43      3.17 o
  -3   3  13        9.35        8.30      2.85 o
  -2   3  13       15.12       13.35      3.97 o
  -1   3  13       31.03       30.21      4.79 o
   0   3  13        0.08       -3.00      3.00 o
   1   3  13       47.37       62.55      8.25 o
   2   3  13       18.38       25.07      6.88 o
   3   3  13        9.22        5.52      4.09 o
   4   3  13       34.93       37.87      5.74 o
   5   3  13       34.96       33.34      6.79 o
   6   3  13        0.01       -6.50      6.50 o
 -12   4  13        2.22        4.70      4.99 o
 -11   4  13       16.67       24.87      6.53 o
 -10   4  13        0.26        3.55      3.87 o
  -9   4  13        0.95       -1.10      2.51 o
  -8   4  13        2.06        2.59      2.61 o
  -7   4  13        3.98        6.16      2.68 o
  -6   4  13        2.17        0.24      2.42 o
  -5   4  13       11.11       13.79      3.00 o
  -4   4  13        6.15        5.01      2.74 o
  -3   4  13       19.01       17.41      4.45 o
  -2   4  13        0.34        3.34      3.48 o
  -1   4  13       29.80       36.91      5.11 o
   0   4  13       19.29       16.90      7.35 o
   1   4  13       16.92       18.35      4.85 o
   2   4  13       10.42        3.87      4.30 o
   3   4  13        0.55        3.14      5.68 o
   4   4  13        3.37        5.87     11.39 o
   5   4  13        7.35       -1.59      5.18 o
   6   4  13       19.47       17.20      7.94 o
 -12   5  13       55.31       52.85      6.28 o
 -11   5  13        6.70        3.51      6.25 o
 -10   5  13       44.60       53.03      8.70 o
  -9   5  13       41.98       56.55      4.54 o
  -8   5  13        0.15        1.80      2.58 o
  -7   5  13       53.12       57.03      4.22 o
  -6   5  13        2.93        2.49      2.61 o
  -5   5  13        2.29        3.94      2.66 o
  -4   5  13       13.12       13.86      3.14 o
  -3   5  13       88.85       90.06      5.83 o
  -2   5  13        0.06       -3.10      3.10 o
  -1   5  13       43.38       44.13      5.86 o
   0   5  13        1.49       -0.31      3.63 o
   1   5  13        2.55       -1.78      3.91 o
   2   5  13       19.71       13.13      4.79 o
   3   5  13        2.14       -0.37      4.37 o
   4   5  13        2.52       -4.89      5.54 o
   5   5  13       90.75      117.72     23.18 o
   6   5  13       12.50        9.84     11.31 o
 -11   6  13        5.74        3.89      4.48 o
 -10   6  13        0.16        0.53      4.04 o
  -9   6  13        7.50        3.72      2.84 o
  -8   6  13        9.69       10.68      3.12 o
  -7   6  13       13.11       21.66      3.44 o
  -6   6  13        3.98        5.47      2.81 o
  -5   6  13        0.58        3.03      2.66 o
  -4   6  13        2.87        3.18      2.87 o
  -3   6  13       43.39       49.36      7.37 o
  -2   6  13       67.42       71.41      6.03 o
  -1   6  13       53.03       56.10      5.90 o
   0   6  13       15.65       16.03      6.09 o
   1   6  13        2.41       -0.44      3.91 o
   2   6  13        9.01       17.70      5.11 o
   3   6  13        2.62       -1.23      4.81 o
   4   6  13        9.06        5.91      5.09 o
   5   6  13        0.34        0.13      8.73 o
   6   6  13       45.27       50.63     14.41 o
 -11   7  13        0.82        0.38      4.20 o
 -10   7  13       65.71       73.48      6.88 o
  -9   7  13        8.60        6.12      3.03 o
  -8   7  13       12.80       15.50      3.27 o
  -7   7  13        1.00        3.17      2.82 o
  -6   7  13        1.24        1.13      2.66 o
  -5   7  13        3.26        5.10      2.84 o
  -4   7  13       19.87       22.51      3.62 o
  -3   7  13      212.71      209.20     11.38 o
  -2   7  13        2.87        3.73      3.79 o
  -1   7  13      156.58      153.49      8.36 o
   0   7  13       17.58       16.92      6.10 o
   1   7  13      141.56      140.95      8.77 o
   2   7  13        0.51        6.05      6.66 o
   3   7  13      135.43      138.58     11.71 o
   4   7  13       13.27       19.27      7.41 o
   5   7  13       35.30       60.50     13.87 o
   6   7  13        1.80       10.13     11.21 o
 -11   8  13       29.20       41.26      6.18 o
 -10   8  13       12.43       11.84      5.02 o
  -9   8  13       27.40       32.14      3.89 o
  -8   8  13        0.84        0.60      2.82 o
  -7   8  13        1.00        1.27      2.85 o
  -6   8  13        8.73        6.86      3.04 o
  -5   8  13        6.21        3.74      2.86 o
  -4   8  13        3.90       -1.60      2.91 o
  -3   8  13      217.42      205.08     12.35 o
  -2   8  13       50.92       49.10      7.51 o
  -1   8  13       25.18       27.98      6.59 o
   0   8  13        0.02        0.61      4.26 o
   1   8  13       84.40      100.45      8.83 o
   2   8  13        2.62        8.40      4.94 o
   3   8  13       29.07       42.29      7.06 o
   4   8  13        6.29        7.94      5.98 o
   5   8  13        5.02       18.52     10.02 o
 -11   9  13       35.59       46.76      6.48 o
 -10   9  13        1.26        7.14      3.81 o
  -9   9  13       17.52       24.10      3.74 o
  -8   9  13        3.32        1.94      3.05 o
  -7   9  13        0.47       -0.03      2.77 o
  -6   9  13        8.27       12.65      3.32 o
  -5   9  13        1.92        3.71      3.06 o
  -4   9  13        0.15        0.07      3.20 o
  -3   9  13       20.68       22.80      6.36 o
  -2   9  13       12.78       19.67      6.35 o
  -1   9  13       11.41        3.58      4.27 o
   0   9  13        8.68       14.74      6.65 o
   1   9  13       50.68       57.43      6.98 o
   2   9  13       11.84       18.43      5.76 o
   3   9  13       90.73       90.60      8.56 o
   4   9  13      143.60      166.67     10.94 o
   5   9  13        0.82        8.22     10.64 o
 -10  10  13       12.53        8.16      4.06 o
  -9  10  13        0.59        0.07      3.06 o
  -8  10  13        0.32       -2.73      2.97 o
  -7  10  13        2.18        6.02      3.11 o
  -6  10  13        4.14        4.39      3.22 o
  -5  10  13        4.64        1.99      3.08 o
  -4  10  13       11.40       11.13      3.73 o
  -3  10  13       11.18       14.42      5.97 o
  -2  10  13        8.54        6.37      5.78 o
  -1  10  13        5.44       11.41      5.44 o
   0  10  13       33.09       33.03      5.94 o
   1  10  13        1.78        2.37      4.52 o
   2  10  13       72.43      104.30      8.64 o
   3  10  13       29.33       27.64      6.67 o
   4  10  13       14.95       36.67      7.27 o
   5  10  13        3.98        1.21     10.27 o
 -10  11  13        1.28        2.55      3.94 o
  -9  11  13        0.50       -2.37      3.19 o
  -8  11  13        0.83       -0.02      3.19 o
  -7  11  13       31.63       37.04      4.40 o
  -6  11  13        0.94        0.12      3.17 o
  -5  11  13       13.77       14.83      4.17 o
  -4  11  13       18.84        6.27      4.53 o
  -3  11  13       37.24       38.10      7.90 o
  -2  11  13       75.09       60.46     16.38 o
  -1  11  13       47.31       42.36      9.42 o
   0  11  13        0.46       -4.31      5.97 o
   1  11  13        0.09       -8.37      8.37 o
   2  11  13        1.98       -5.60      5.61 o
   3  11  13        9.83        7.72      7.33 o
   4  11  13       13.53        9.73     10.56 o
 -10  12  13        0.00       -5.27      8.39 o
  -9  12  13        3.65        0.20      3.39 o
  -8  12  13        0.73        1.39      3.27 o
  -7  12  13        1.81        4.37      3.31 o
  -6  12  13       41.19       42.09      5.30 o
  -5  12  13       34.09       29.03      4.89 o
  -4  12  13       41.38       49.49      6.56 o
  -3  12  13        7.89        3.50      5.51 o
  -2  12  13        8.48       10.28      6.04 o
  -1  12  13       32.90       20.87     11.41 o
   0  12  13       17.34       22.25      7.33 o
   1  12  13        4.77        3.04      8.61 o
   2  12  13        9.90        8.86      7.29 o
   3  12  13        2.73        2.60      8.09 o
   4  12  13       20.65       16.92      8.20 o
  -9  13  13        6.20        8.08      6.35 o
  -8  13  13        0.79       -2.16      3.39 o
  -7  13  13       15.50       19.51      4.67 o
  -6  13  13       15.26       17.08      4.51 o
  -5  13  13       34.32       48.43      5.75 o
  -4  13  13       28.48       30.87      6.81 o
  -3  13  13        0.79       -4.11      5.47 o
  -2  13  13       26.82       21.07      7.18 o
  -1  13  13       20.00       22.82      7.37 o
   0  13  13        2.83        5.45      6.46 o
   1  13  13        0.21       -6.05      6.05 o
   2  13  13        6.71       12.94      5.59 o
   3  13  13        0.01        9.47      5.84 o
  -8  14  13        0.05        5.01      4.25 o
  -7  14  13        0.22       -0.54      4.78 o
  -6  14  13        1.63        2.53      4.23 o
  -5  14  13      109.92      124.77      7.88 o
  -4  14  13        9.20       16.12      4.77 o
  -3  14  13       43.89       49.15      6.89 o
  -2  14  13        0.21       -0.48      9.00 o
  -1  14  13        4.00        5.90      5.14 o
   0  14  13       84.15       85.00     14.78 o
   1  14  13        7.49        1.78      5.52 o
   2  14  13        5.19        3.12      5.30 o
   3  14  13        7.89        3.63      7.45 o
  -8  15  13        7.69       11.75      5.18 o
  -7  15  13        3.08        1.30      4.11 o
  -6  15  13        0.03       -3.15      4.55 o
  -5  15  13       48.34       54.11      6.37 o
  -4  15  13        0.79        5.68      4.44 o
  -3  15  13       80.66       84.21      8.32 o
  -2  15  13        6.95        6.71      8.00 o
  -1  15  13        8.08       -3.29      5.04 o
   0  15  13       16.85       11.78      5.93 o
   1  15  13       15.82       15.17      5.99 o
   2  15  13        0.00       -2.72      7.00 o
  -7  16  13        4.48        5.83      6.83 o
  -6  16  13        1.06       -4.47      4.54 o
  -5  16  13       52.07       62.02      6.69 o
  -4  16  13       21.73       21.84      5.29 o
  -3  16  13        9.76       12.32      5.53 o
  -2  16  13        1.62        4.64      5.13 o
  -1  16  13        1.62       -0.85      5.05 o
   0  16  13       14.84        8.12      6.45 o
   1  16  13        7.36       -2.59      5.45 o
  -6  17  13        4.36       11.48     10.00 o
  -5  17  13       33.58       47.95      7.59 o
  -4  17  13        4.03        6.58      4.73 o
  -3  17  13        3.33        2.20      5.44 o
  -2  17  13        0.01       -1.26      5.31 o
  -1  17  13        5.87        4.74      6.83 o
   0  17  13        0.77        7.82     11.99 o
 -10   0  14        0.00        0.17      8.77 o
  -8   0  14        3.60        4.42      3.87 o
  -6   0  14      104.63       95.00      6.55 o
  -4   0  14      202.84      243.23     12.86 o
  -2   0  14      167.63      191.62     16.21 o
   0   0  14        2.12       -4.80      4.89 o
   2   0  14       11.61       16.27      8.09 o
   4   0  14       73.19       80.21     10.24 o
 -11   1  14       18.61       22.18      7.40 o
 -10   1  14       19.02        9.48      6.12 o
  -9   1  14       32.49       39.95      3.87 o
  -8   1  14       41.78       51.79      4.22 o
  -7   1  14        0.03        1.73      2.69 o
  -6   1  14       68.86       73.52      4.78 o
  -5   1  14        2.42        2.13      2.68 o
  -4   1  14      116.48      120.74      5.71 o
  -3   1  14       24.96       29.94      5.23 o
  -2   1  14       59.20       60.14      7.90 o
  -1   1  14        4.64        7.35     13.76 o
   0   1  14       60.30       69.80      6.76 o
   1   1  14        2.51        6.64      3.96 o
   2   1  14       49.45       49.03      5.84 o
   3   1  14       20.06       12.26      4.60 o
   4   1  14       23.57       30.30      5.81 o
   5   1  14        6.97       18.18      7.88 o
 -11   2  14        8.45        9.08      6.11 o
 -10   2  14       47.58       54.79      8.29 o
  -9   2  14        2.27        5.77      2.91 o
  -8   2  14        1.53        0.08      2.71 o
  -7   2  14        8.78       14.21      3.19 o
  -6   2  14        0.37       -1.94      2.68 o
  -5   2  14        5.99       10.46      3.08 o
  -4   2  14       26.19       22.62      3.60 o
  -3   2  14       28.00       25.52      7.40 o
  -2   2  14       28.03       33.29      6.55 o
  -1   2  14       78.69       63.40      6.38 o
   0   2  14        0.34        2.58      4.08 o
   1   2  14        3.08        1.50      5.20 o
   2   2  14       40.90       36.67      5.36 o
   3   2  14        0.00       -3.85      4.06 o
   4   2  14        2.96       -1.84      4.45 o
   5   2  14        0.12       -3.00      6.43 o
 -11   3  14       17.13       16.46      5.18 o
 -10   3  14       18.00       11.80      4.71 o
  -9   3  14       20.14       24.66      3.63 o
  -8   3  14        0.65        3.81      2.84 o
  -7   3  14       15.07       17.54      3.34 o
  -6   3  14       23.79       17.87      4.61 o
  -5   3  14        1.62        0.55      2.77 o
  -4   3  14        5.00        7.65      3.26 o
  -3   3  14        4.42        5.29      3.73 o
  -2   3  14       12.56       11.48      4.24 o
  -1   3  14       74.64       85.74      6.90 o
   0   3  14       49.75       66.12      6.66 o
   1   3  14       27.26       17.87      5.29 o
   2   3  14        0.00       -4.56      4.56 o
   3   3  14        0.15        9.82      5.37 o
   4   3  14       29.39       34.59      5.81 o
   5   3  14        0.84        2.28      6.91 o
 -11   4  14        4.62        3.50      4.55 o
 -10   4  14       70.09       75.72      8.48 o
  -9   4  14        9.46       10.44      3.13 o
  -8   4  14        7.13        5.46      3.13 o
  -7   4  14        0.12       -0.24      2.75 o
  -6   4  14        4.57        5.70      3.02 o
  -5   4  14        9.67        5.73      3.03 o
  -4   4  14       19.96       29.60      3.85 o
  -3   4  14       28.07       34.32      8.04 o
  -2   4  14        2.81        2.71      4.98 o
  -1   4  14        0.69       -2.21      5.29 o
   0   4  14        8.08        4.25      4.24 o
   1   4  14        0.63       -2.77      5.12 o
   2   4  14       53.17       43.81      6.69 o
   3   4  14        0.92       -5.15      6.89 o
   4   4  14        2.23        4.00      5.48 o
   5   4  14        0.72        1.29     10.21 o
 -11   5  14       40.88       47.94     10.45 o
 -10   5  14        0.88       -3.84      3.98 o
  -9   5  14       56.04       53.73      4.38 o
  -8   5  14       11.65       12.39      3.27 o
  -7   5  14       10.66        9.55      3.73 o
  -6   5  14        1.91       -0.63      2.78 o
  -5   5  14        3.65        7.39      3.12 o
  -4   5  14       10.79        9.63      3.72 o
  -3   5  14        0.64       -0.08      3.61 o
  -2   5  14       12.20        1.63      8.32 o
  -1   5  14        1.84       -2.66      3.85 o
   0   5  14       44.64       43.72      5.97 o
   1   5  14       30.51       31.99      5.83 o
   2   5  14      126.13      118.91     14.82 o
   3   5  14        9.59       15.78      5.87 o
   4   5  14        0.20        4.36      6.78 o
   5   5  14        0.21        3.20      9.57 o
 -11   6  14       15.67       16.23      6.42 o
 -10   6  14        0.10       -3.67      4.14 o
  -9   6  14       21.68       23.43      3.81 o
  -8   6  14       18.09       14.68      3.44 o
  -7   6  14       19.76       25.35      3.80 o
  -6   6  14        0.13        1.50      2.94 o
  -5   6  14       11.69       13.78      3.50 o
  -4   6  14       58.91       68.39      5.69 o
  -3   6  14        3.93        9.08      5.53 o
  -2   6  14        4.06       -3.29     12.56 o
  -1   6  14       10.91       11.66      4.35 o
   0   6  14        1.89       -3.50      3.50 o
   1   6  14       44.60       43.30     12.93 o
   2   6  14       12.07       13.35      5.54 o
   3   6  14        2.74        0.21      5.10 o
   4   6  14       96.27      108.39      9.42 o
   5   6  14        0.83       -3.47      9.76 o
 -10   7  14       31.75       34.70      5.98 o
  -9   7  14        8.65        4.58      3.23 o
  -8   7  14        0.29        1.59      3.00 o
  -7   7  14       30.13       31.29      4.16 o
  -6   7  14        0.11       -2.81      2.81 o
  -5   7  14       32.01       33.56      4.26 o
  -4   7  14        0.00       -3.19      3.19 o
  -3   7  14        4.42       -1.97      5.05 o
  -2   7  14       77.72       78.33      8.88 o
  -1   7  14        5.77        9.12      4.41 o
   0   7  14       21.35       23.46      5.39 o
   1   7  14        0.14       -3.32      4.46 o
   2   7  14      113.21      142.27     14.46 o
   3   7  14        0.87       -4.96      4.96 o
   4   7  14       14.56        6.22      6.89 o
 -10   8  14        4.79       11.12      5.73 o
  -9   8  14        2.51        4.71      3.31 o
  -8   8  14        3.50        6.43      3.28 o
  -7   8  14        0.66        2.74      3.10 o
  -6   8  14        0.01       -2.10      3.01 o
  -5   8  14       22.06       15.25      4.22 o
  -4   8  14        6.36       13.04      4.69 o
  -3   8  14        0.01       -4.64      4.64 o
  -2   8  14       17.30       18.35      7.51 o
  -1   8  14       18.03       15.42      6.18 o
   0   8  14        9.56        8.75      4.74 o
   1   8  14        4.55        5.54      6.51 o
   2   8  14        5.62       11.95      5.77 o
   3   8  14       59.07       75.72      8.30 o
   4   8  14       49.96       64.65      8.48 o
 -10   9  14       15.73       15.49      5.53 o
  -9   9  14       75.65       95.11      5.67 o
  -8   9  14        0.40       -0.69      3.28 o
  -7   9  14       20.80       25.78      4.14 o
  -6   9  14        6.77       11.73      3.68 o
  -5   9  14        0.24        2.46      3.60 o
  -4   9  14        7.41        4.15      4.26 o
  -3   9  14        0.01        2.12      5.46 o
  -2   9  14      116.41      117.73     10.58 o
  -1   9  14       28.37       23.08      7.00 o
   0   9  14       30.27       36.57      8.16 o
   1   9  14        0.73        4.24      5.17 o
   2   9  14        3.10        7.20      5.71 o
   3   9  14       17.47       24.13      6.98 o
   4   9  14        4.37        9.03     11.87 o
 -10  10  14       10.06        0.46      9.19 o
  -9  10  14        9.39        8.44      3.67 o
  -8  10  14        0.71       -1.04      3.28 o
  -7  10  14        0.06       -0.73      3.20 o
  -6  10  14        0.86        7.93      5.34 o
  -5  10  14        5.07       -2.12      4.15 o
  -4  10  14        6.91        7.70      4.72 o
  -3  10  14       40.82       52.31      8.16 o
  -2  10  14       19.33       29.68      7.45 o
  -1  10  14        1.36        0.14      6.84 o
   0  10  14        2.25        0.25      4.76 o
   1  10  14        4.22        8.43      5.64 o
   2  10  14        0.00        0.01      5.29 o
   3  10  14      143.86      179.39     11.63 o
  -9  11  14        0.20        0.49      3.53 o
  -8  11  14        0.40       -2.65      3.31 o
  -7  11  14        1.90       -2.56      3.65 o
  -6  11  14        1.16        2.92      3.79 o
  -5  11  14        1.54        0.13      4.66 o
  -4  11  14        9.94        9.30      5.20 o
  -3  11  14        1.78        6.51     11.30 o
  -2  11  14       25.50       36.40      7.98 o
  -1  11  14       30.26       34.90      8.22 o
   0  11  14       31.51       45.60     19.43 o
   1  11  14       14.83       18.58      5.94 o
   2  11  14        2.70       22.03      6.32 o
   3  11  14        0.05       10.47      8.42 o
  -9  12  14        6.12       -1.42      7.61 o
  -8  12  14        7.69       10.44      4.36 o
  -7  12  14        0.57        1.79      3.97 o
  -6  12  14       11.27       18.35      5.42 o
  -5  12  14        2.23       -4.01      4.43 o
  -4  12  14        0.28       -4.04      4.04 o
  -3  12  14       81.89      103.93     15.24 o
  -2  12  14       15.14       19.19      7.02 o
  -1  12  14        0.32        3.55      6.67 o
   0  12  14        5.79       14.82      9.18 o
   1  12  14        1.19        4.33      5.65 o
   2  12  14        0.04       -5.17      5.36 o
  -8  13  14        0.40        6.78      4.27 o
  -7  13  14        0.20        4.65      4.30 o
  -6  13  14        2.18       -4.31      4.31 o
  -5  13  14       18.43       11.62      6.05 o
  -4  13  14        0.58        1.03      4.72 o
  -3  13  14        0.81       -5.43      5.43 o
  -2  13  14        6.84       11.60      6.72 o
  -1  13  14       38.91       37.24      8.62 o
   0  13  14        6.84       20.67      8.03 o
   1  13  14       59.34       77.18     10.91 o
   2  13  14       19.16       23.18      8.75 o
  -7  14  14        0.43        1.93      4.79 o
  -6  14  14       33.37       34.29     13.05 o
  -5  14  14       19.78       12.80      5.06 o
  -4  14  14       32.68       41.49      6.60 o
  -3  14  14        2.10        6.34      5.24 o
  -2  14  14        1.50       -1.89      6.62 o
  -1  14  14        0.05        1.27      5.32 o
   0  14  14       13.48       19.89      6.42 o
   1  14  14        0.03       -2.51      7.97 o
  -6  15  14        4.47       10.53      6.95 o
  -5  15  14        3.07       -0.17      4.48 o
  -4  15  14       11.94        5.27      4.83 o
  -3  15  14       21.92       18.08      7.12 o
  -2  15  14        3.14        4.57      5.59 o
  -1  15  14        1.05        1.48      5.68 o
   0  15  14       14.22       14.00      5.93 o
  -4  16  14       15.78       21.18      8.35 o
  -3  16  14       13.99       18.87     11.23 o
  -2  16  14       11.73       15.08     11.29 o
  -9   0  15       84.41       85.72      8.33 o
  -7   0  15        0.17        4.43      5.02 o
  -5   0  15       18.70       16.93      5.95 o
  -3   0  15      141.40      166.73     16.34 o
  -1   0  15       91.45       67.99     12.77 o
   1   0  15       69.88       45.14      8.36 o
   3   0  15        0.21       -5.78      5.78 o
 -10   1  15       29.53       32.55      6.98 o
  -9   1  15       28.66       27.21      4.32 o
  -8   1  15       16.90       17.29      4.04 o
  -7   1  15       32.83       34.00      4.66 o
  -6   1  15        0.23       -0.98      3.47 o
  -5   1  15       15.27       14.98      4.19 o
  -4   1  15        7.49        9.23      5.68 o
  -3   1  15       39.72       25.40      6.62 o
  -2   1  15       36.48       29.11     11.01 o
  -1   1  15        1.01       -1.44      5.27 o
   0   1  15        2.81        8.26      4.83 o
   1   1  15        3.14       -0.69      4.75 o
   2   1  15        0.59       -4.83      5.45 o
   3   1  15        3.01        8.15      4.88 o
   4   1  15        2.81       -0.03      5.00 o
 -10   2  15        0.60       -2.84      4.23 o
  -9   2  15        0.58       -0.30      3.01 o
  -8   2  15       30.08       31.09      4.08 o
  -7   2  15       14.74       17.29      3.81 o
  -6   2  15       22.30       22.53      4.39 o
  -5   2  15        5.96        8.24      3.84 o
  -4   2  15       18.30       21.00      6.34 o
  -3   2  15       35.35       26.68      6.80 o
  -2   2  15        4.52       10.09      5.71 o
  -1   2  15       14.16       -3.92      5.41 o
   0   2  15       17.67       11.63      5.10 o
   1   2  15       17.25       17.57      5.74 o
   2   2  15        2.06       -3.18      4.74 o
   3   2  15        5.97        3.19      5.58 o
   4   2  15        6.17        4.37      5.23 o
 -10   3  15       10.85        8.45      4.86 o
  -9   3  15       28.99       39.77      4.56 o
  -8   3  15       14.29       21.39      5.29 o
  -7   3  15        8.32        8.77      3.30 o
  -6   3  15       26.80       34.73      4.15 o
  -5   3  15       32.53       45.88      5.00 o
  -4   3  15       11.52       20.29      4.73 o
  -3   3  15        4.39        4.90      4.91 o
  -2   3  15       26.42       25.41      6.88 o
  -1   3  15       69.33       64.26      6.91 o
   0   3  15        6.40        6.41      5.00 o
   1   3  15       30.42       28.31      9.74 o
   2   3  15        2.01        2.41      5.30 o
   3   3  15       15.11       18.83     12.81 o
   4   3  15        1.90       -5.25      5.25 o
 -10   4  15        0.03        4.63      4.87 o
  -9   4  15      103.05      127.09      6.19 o
  -8   4  15        4.15        3.78      3.25 o
  -7   4  15        0.26       -0.93      3.01 o
  -6   4  15        2.08        1.28      3.21 o
  -5   4  15       40.58       44.11      5.66 o
  -4   4  15        1.11        6.02      5.30 o
  -3   4  15        8.50       10.57      4.76 o
  -2   4  15       12.78       17.15      7.35 o
  -1   4  15        1.27        5.91      4.57 o
   0   4  15        2.58        1.94      4.54 o
   1   4  15       22.31       35.04      6.41 o
   2   4  15        2.65        8.28      5.64 o
   3   4  15       49.91       49.23      7.51 o
   4   4  15        1.27        1.83      6.37 o
 -10   5  15       13.65       24.97      5.76 o
  -9   5  15        1.99        0.64      3.30 o
  -8   5  15        2.80       -0.62      3.23 o
  -7   5  15        0.01        3.75      3.20 o
  -6   5  15       30.59       34.01      4.30 o
  -5   5  15        3.02        1.15      3.42 o
  -4   5  15        0.96        3.23      4.10 o
  -3   5  15      239.40      261.21     11.33 o
  -2   5  15       10.15        9.54      6.09 o
  -1   5  15       97.20      112.42     21.23 o
   0   5  15        8.62        9.98      7.47 o
   1   5  15       12.76        5.99      7.55 o
   2   5  15        7.03        4.18      5.38 o
   3   5  15        3.26        2.83      5.63 o
 -10   6  15        1.21        3.59      4.91 o
  -9   6  15        4.44        7.02      3.50 o
  -8   6  15       80.97       92.64      5.73 o
  -7   6  15       12.59       17.86      3.93 o
  -6   6  15        3.93        4.26      3.43 o
  -5   6  15       10.98        6.10      4.34 o
  -4   6  15        3.20        0.80      4.27 o
  -3   6  15        4.13        2.71      4.32 o
  -2   6  15        0.93       -5.20      5.20 o
  -1   6  15       16.31       36.87      7.90 o
   0   6  15       27.58       41.25      6.83 o
   1   6  15        9.60       17.30      6.64 o
   2   6  15        0.73       -3.86      5.84 o
   3   6  15       87.03       75.56      8.74 o
 -10   7  15       12.69       10.59      9.51 o
  -9   7  15        3.80       -1.24      3.43 o
  -8   7  15       14.62       24.00      4.19 o
  -7   7  15        1.53        5.82      3.55 o
  -6   7  15       16.10       13.39      4.28 o
  -5   7  15        0.20        0.58      4.29 o
  -4   7  15       10.05        5.79      4.76 o
  -3   7  15       76.71       71.06      9.25 o
  -2   7  15      114.60      131.77     11.25 o
  -1   7  15        8.85        8.81      6.39 o
   0   7  15       29.55       29.80     12.07 o
   1   7  15        5.36        0.40      6.56 o
   2   7  15       22.09       13.62      6.25 o
   3   7  15        4.66       -0.72      7.39 o
  -9   8  15       23.20       25.19      4.31 o
  -8   8  15       11.62       14.65      4.04 o
  -7   8  15        4.98        5.83      3.75 o
  -6   8  15       17.20       18.47      4.54 o
  -5   8  15        1.80        1.80      4.39 o
  -4   8  15       37.25       55.16      6.93 o
  -3   8  15       13.52        7.45      6.04 o
  -2   8  15        0.84       -3.84      9.81 o
  -1   8  15      109.75      121.01     11.54 o
   0   8  15        0.68       -5.65      5.65 o
   1   8  15        4.82        2.86      5.30 o
   2   8  15       18.35        8.11      6.05 o
   3   8  15       90.99       86.57     11.91 o
  -9   9  15        6.58        7.10      3.86 o
  -8   9  15       34.41       43.82      4.91 o
  -7   9  15        6.27        8.36      4.32 o
  -6   9  15       51.43       57.32      6.87 o
  -5   9  15       16.54       21.82      5.52 o
  -4   9  15       14.22       12.64      5.17 o
  -3   9  15        1.80        9.07      6.38 o
  -2   9  15       24.63       22.04      7.48 o
  -1   9  15        0.34       -3.69      6.46 o
   0   9  15        5.73        6.77      7.18 o
   1   9  15        6.89        3.68      6.22 o
   2   9  15       30.74       28.07      7.15 o
  -8  10  15        6.20        2.44      4.32 o
  -7  10  15        2.97        1.92      3.97 o
  -6  10  15       37.33       41.15      6.33 o
  -5  10  15       24.02       30.14      7.48 o
  -4  10  15        2.28       -3.75      4.37 o
  -3  10  15        0.00       -1.32      5.59 o
  -2  10  15        2.37       -1.14      6.85 o
  -1  10  15       82.68      109.86     11.61 o
   0  10  15        6.38       19.01      7.82 o
   1  10  15        1.46       -6.38      6.89 o
   2  10  15       20.04       31.94      7.41 o
  -8  11  15        0.71       -1.30      3.99 o
  -7  11  15        0.19       -0.16      7.27 o
  -6  11  15        0.79       -0.85      4.58 o
  -5  11  15       11.18       11.05      5.40 o
  -4  11  15        3.30       -0.79      4.63 o
  -3  11  15       21.17       26.95      7.78 o
  -2  11  15        0.23        0.66      8.13 o
  -1  11  15        0.03        1.79      7.91 o
   0  11  15        0.43        0.93      7.27 o
   1  11  15        2.61       11.05      8.13 o
  -7  12  15        0.00       -4.44      4.44 o
  -6  12  15        0.56        1.42      4.83 o
  -5  12  15       18.15       27.78      6.46 o
  -4  12  15        0.21       -0.10      5.10 o
  -3  12  15        0.93        7.46      6.73 o
  -2  12  15       18.80       30.35      8.51 o
  -1  12  15        0.23       -1.66      7.05 o
   0  12  15        1.00        4.66      7.52 o
   1  12  15       23.52       32.27      9.47 o
  -6  13  15        7.39       17.42      7.47 o
  -5  13  15       43.56       36.83      6.20 o
  -4  13  15       24.48       27.38      6.69 o
  -3  13  15        0.48        2.56      6.77 o
  -2  13  15        9.79        8.45      7.39 o
  -1  13  15       14.32       24.21      8.55 o
  -5  14  15        4.54       10.97     10.43 o
  -4  14  15        0.01        4.68      6.80 o
  -3  14  15        2.24       10.16      9.92 o
  -2  14  15        0.71        6.77     10.29 o
  -8   0  16       47.54       54.08      9.12 o
  -6   0  16        0.03       -6.99      6.99 o
  -4   0  16       32.28       38.43     10.88 o
  -2   0  16       10.41       11.66      9.11 o
   0   0  16       44.78       64.18     13.41 o
   2   0  16        6.22        6.21      9.92 o
  -9   1  16       19.44       23.04      4.55 o
  -8   1  16       25.77       23.54      4.71 o
  -7   1  16        2.45        2.94      3.71 o
  -6   1  16       32.54       33.70      7.26 o
  -5   1  16        3.25       11.70      6.08 o
  -4   1  16        3.57       -1.41      5.45 o
  -3   1  16        2.19        1.57      7.05 o
  -2   1  16        4.04       -0.07      5.28 o
  -1   1  16       10.44        7.81      6.64 o
   0   1  16       33.86       26.68     13.09 o
   1   1  16        0.26       -4.42      4.88 o
   2   1  16        4.40        4.25      5.75 o
  -9   2  16        6.58        5.35      4.00 o
  -8   2  16       15.55       16.97      4.57 o
  -7   2  16        3.31       -0.09      3.81 o
  -6   2  16        0.49       -3.80      5.33 o
  -5   2  16        9.61        4.41      5.91 o
  -4   2  16       23.97       20.73      6.91 o
  -3   2  16        9.05       11.90      6.12 o
  -2   2  16       26.37       36.03      8.13 o
  -1   2  16       64.28       89.44     10.52 o
   0   2  16        2.96        1.76      7.36 o
   1   2  16        9.20       14.88      6.20 o
   2   2  16       27.31       51.71     12.20 o
  -9   3  16        0.54       -0.59      3.93 o
  -8   3  16        8.76        9.15      5.92 o
  -7   3  16       29.66       32.04      5.08 o
  -6   3  16        0.28        3.40      9.65 o
  -5   3  16       28.26       39.13      7.64 o
  -4   3  16        4.37        5.04      6.00 o
  -3   3  16        0.03       -5.16      5.16 o
  -2   3  16        0.07       11.56      6.64 o
  -1   3  16        9.82       19.90      7.37 o
   0   3  16       79.43       97.55      8.78 o
   1   3  16        4.99       -5.05      5.05 o
   2   3  16        2.90       -1.26      5.62 o
  -9   4  16        0.01        4.98      4.08 o
  -8   4  16       19.44       23.49      4.81 o
  -7   4  16        4.21        9.33      4.25 o
  -6   4  16        3.30        6.63      5.52 o
  -5   4  16        1.14        2.07      5.74 o
  -4   4  16       46.00       51.46      8.51 o
  -3   4  16        4.09        6.09      5.98 o
  -2   4  16      192.81      226.56     14.57 o
  -1   4  16       10.17        9.23      6.93 o
   0   4  16        0.65       19.50      7.77 o
   1   4  16        0.07       11.80      5.82 o
   2   4  16       16.64       27.84      7.35 o
  -9   5  16       45.03       57.80      5.72 o
  -8   5  16       44.58       58.85      5.24 o
  -7   5  16        0.16        1.14      3.77 o
  -6   5  16       29.74       40.43      5.96 o
  -5   5  16        0.10       -3.99      3.99 o
  -4   5  16       13.06       16.14      5.23 o
  -3   5  16        4.28        2.62      6.02 o
  -2   5  16        1.87       11.46      6.64 o
  -1   5  16        7.34        4.48      8.53 o
   0   5  16       23.63       22.79      8.15 o
   1   5  16        0.65       -3.22      5.68 o
   2   5  16       11.69        9.24      8.55 o
  -9   6  16        1.33        1.61      7.98 o
  -8   6  16        0.05       -0.89      3.66 o
  -7   6  16       25.90       28.17      5.07 o
  -6   6  16        1.13        5.24      4.97 o
  -5   6  16        0.00       -3.04      4.37 o
  -4   6  16       26.44       30.87      6.02 o
  -3   6  16       14.53       18.33      5.46 o
  -2   6  16      123.41      151.54     20.48 o
  -1   6  16       29.25       35.36      8.78 o
   0   6  16       25.01       30.92     12.74 o
   1   6  16        0.80       -5.22      5.22 o
   2   6  16       40.57       49.94     10.34 o
  -8   7  16        3.04        7.02      4.39 o
  -7   7  16       58.89       65.03      6.27 o
  -6   7  16        7.63        1.84      4.64 o
  -5   7  16       19.25       19.86      5.86 o
  -4   7  16        0.18        2.09      4.87 o
  -3   7  16       18.76       27.55      6.09 o
  -2   7  16       16.01        6.66      7.24 o
  -1   7  16       15.26        2.05      6.91 o
   0   7  16       11.61       27.78      8.58 o
   1   7  16        0.75        9.47      7.86 o
  -8   8  16        6.56        5.41      6.54 o
  -7   8  16        8.37        5.88      4.98 o
  -6   8  16        5.41        2.93      4.96 o
  -5   8  16       59.81       71.13     10.01 o
  -4   8  16        4.80        9.00      6.27 o
  -3   8  16       71.49       92.91     10.27 o
  -2   8  16        5.79        4.42      6.91 o
  -1   8  16        1.08        3.08      6.69 o
   0   8  16       36.24       59.77     10.35 o
   1   8  16       17.53       29.73      9.23 o
  -7   9  16       35.12       45.59      6.78 o
  -6   9  16        0.04       -4.54      4.54 o
  -5   9  16        0.31        0.54      4.92 o
  -4   9  16       17.42       15.37      5.96 o
  -3   9  16        0.05       10.26      5.40 o
  -2   9  16       53.05       73.97     10.39 o
  -1   9  16        5.79       10.85      7.72 o
   0   9  16        0.00       -5.90     19.59 o
  -7  10  16        0.19       13.14      9.00 o
  -6  10  16       14.56       15.44      5.72 o
  -5  10  16       38.47       44.35      6.95 o
  -4  10  16       27.68       22.18      9.48 o
  -3  10  16        0.73       -5.48      5.48 o
  -2  10  16        0.01       -8.20      8.92 o
  -1  10  16        0.22       -8.43     15.14 o
   0  10  16        0.06       -6.91      9.19 o
  -5  11  16        0.00        6.07      8.92 o
  -4  11  16        0.27        1.24      9.25 o
  -7   0  17        3.14       -7.66      7.66 o
  -5   0  17       79.99       60.50     12.85 o
  -3   0  17        0.06       -7.28      7.28 o
  -1   0  17        5.81        0.97      9.84 o
  -8   1  17        0.57        4.84      5.15 o
  -7   1  17       10.30       11.15      6.40 o
  -6   1  17        0.56        5.67      6.73 o
  -5   1  17       12.73       12.72     10.05 o
  -4   1  17        1.18       -0.55      6.23 o
  -3   1  17        1.17        3.00      7.39 o
  -2   1  17       13.90       10.58      6.93 o
  -1   1  17        6.57        0.45      6.63 o
   0   1  17        3.32        9.37     13.99 o
  -8   2  17       42.65       54.77     11.45 o
  -7   2  17        0.04        3.93      7.24 o
  -6   2  17        7.61        6.30      6.45 o
  -5   2  17       60.27       47.88      8.86 o
  -4   2  17       37.56       50.43      9.07 o
  -3   2  17        0.94        4.07      9.27 o
  -2   2  17       15.75        0.25      6.50 o
  -1   2  17        6.12        4.34      7.04 o
   0   2  17       19.52       -0.41      7.54 o
  -7   3  17        0.07       -5.81      5.81 o
  -6   3  17        1.68        5.91      6.38 o
  -5   3  17        2.05        9.38      6.75 o
  -4   3  17        6.45       15.35      7.48 o
  -3   3  17       73.85       93.59     10.85 o
  -2   3  17       24.21       38.02     11.81 o
  -1   3  17        1.26        5.43      7.46 o
   0   3  17        5.14       25.78      8.75 o
  -7   4  17        5.14        4.69      9.41 o
  -6   4  17       18.57       19.30      7.38 o
  -5   4  17        8.09       13.35      7.19 o
  -4   4  17       19.89       23.86      7.93 o
  -3   4  17        0.02       -6.17      6.19 o
  -2   4  17        2.43       13.11     14.82 o
  -1   4  17       76.44       72.60     10.70 o
   0   4  17        0.92       -6.96      6.96 o
  -7   5  17        9.12       11.83      6.41 o
  -6   5  17        1.04       10.10      6.67 o
  -5   5  17        0.52       -3.42      6.28 o
  -4   5  17        0.27       -3.60      6.43 o
  -3   5  17       28.78       25.38      8.33 o
  -2   5  17        0.33       -5.71      5.71 o
  -1   5  17        3.13        7.58     19.83 o
  -6   6  17        1.53        3.72      7.47 o
  -5   6  17       19.35       19.11      7.74 o
  -4   6  17        0.32       -6.08      6.08 o
  -3   6  17       11.60        9.39      7.55 o
  -2   6  17        7.76       13.00      7.32 o
  -1   6  17        0.33        6.34      7.68 o
  -4   7  17       28.91       29.81      8.64 o
  -5   8  17        1.94       16.66      8.79 o
  -4   8  17        3.81        2.71      8.63 o
 
